# Supplementary material for: Analysis of the characteristics of endometrial fluid samples in recurrent pregnancy loss patients based on 16S rRNA gene sequencing technology
Source: Front Cell Infect Microbiol. 2025 Oct 13;15:1646125. doi: 10.3389/fcimb.2025.1646125 (PMC12554706; doi:10.3389/fcimb.2025.1646125)
Supplement: Supplementary file 2 [file DataSheet2.xlsx]

## Sheet: featureTable.phylum.relative
otu.p	RPL_1	RPL_2	RPL_3	RPL_4	RPL_5	RPL_6	RPL_8	RPL_9	RPL_10	RPL_11	RPL_12	RPL_13	RPL_14	RPL_15	RPL_16	RPL_17	RPL_18	RPL_19	RPL_20	RPL_21	RPL_22	RPL_24	RPL_25	RPL_26	RPL_27	RPL_28	RPL_29	RPL_30	RPL_31	RPL_32	RPL_34	RPL_35	RPL_36	RPL_37	RPL_38	RPL_39	RPL_41	RPL_42	RPL_43	RPL_44	RPL_45	RPL_46	RPL_47	RPL_48	RPL_49	RPL_50	RPL_51	RPL_52	RPL_53
Firmicutes	0.196684	0.984958	0.0106901	0.996474	0.993573	0.163966	0.9609	0.995313	0.921353	0.985538	0.180972	0.499442	0.956615	0.96032	0.996027	0.985226	0.989488	0.0236119	0.997835	0.99846	0.855651	0.99634	0.0912783	0.0408186	0.271536	0.898322	0.0261337	0.0135913	0.950678	0.991631	0.142675	0.0110695	0.88569	0.302401	0.966859	0.903522	0.0236565	0.314631	0.00495447	0.0256427	0.998215	0.725049	0.993617	0.99047	0.966926	0.998014	0.0302178	0.980182	0.897965
Actinobacteriota	0.780709	0.00207552	0.978977	0.000424031	0.000357079	0.41776	0.0181218	0.000624888	0.00249955	0.00359311	0.0573781	0.0220273	0.00107124	0.0102437	0.00107124	0.00252187	0.000334762	0.0555481	0.000245492	0.000245492	0.00836904	4.46e-05	0.0090832	0.0411757	0.0500803	0.00964114	0.854602	0.0508838	0.00374933	0.00549009	0.0937779	0.0518211	0.00682914	0.61518	0.00560168	0.00171844	0.0459293	0.0299054	0.974424	0.968711	0	0.0151982	0	0.00223174	0.00272273	0.000156222	0.927111	0.00107124	0.00484288
Proteobacteria	0.00171844	0.000580254	0.00578022	0.000557936	0.00290127	0.0201303	0.00214248	0.00223174	0.0156668	0.000825745	0.721858	0.246943	0.0124085	0.0253526	0.000557936	0.011739	0.00937333	0.457909	0.00127209	0.000669523	0.0765488	0.00156222	0.780887	0.828981	0.46976	0.0813694	0.0329182	0.474246	0.0386761	0.00147295	0.63049	0.489466	0.0556151	0.0696304	0.0172291	0.0518434	0.493595	0.338957	0.012654	0.00203089	0.00100428	0.13656	0.00120514	0.00270041	0.0101098	0.00127209	0.00482057	0.000647206	0.0876852
Bacteroidota	0.0201303	0.00798965	0.00196393	0.000111587	0.00100428	0.397987	0.0158007	0.00149527	0.0564631	0.00390555	0.0114935	0.0357972	0.0258213	0.00258882	0.00176308	4.46e-05	0.000424031	0.0780218	0.000200857	0.000334762	0.0554142	0.00147295	0.0142385	0.024326	0.12105	0.00252187	0.0476477	0.0778656	0.0020532	0.000915015	0.0154437	0.0857659	0.00863685	0.00287895	0.00361543	0.0123639	0.0772184	0.0603464	0.00178539	0.00305749	0.000446349	0.0278745	0.000312444	0.00388324	0.0167381	0.000312444	0.0300616	0.0164703	0.00497679
Aenigmarchaeota	0.000111587	0.0019193	0.00127209	0.00194162	0.00151759	0.000133905	0.00127209	0.000133905	0.000267809	0.00484288	0.00247724	8.93e-05	0.00160686	0.00127209	0.000245492	0.00017854	8.93e-05	4.46e-05	0.000424031	6.7e-05	0.000111587	0	0.0470005	0.00975272	0.0343912	0.000357079	0.0202866	0.000133905	0.00303517	0.000200857	0.0267809	0.000133905	0.000312444	0.00238797	0.00604803	0.0186351	0.000111587	0.00017854	0.000535619	8.93e-05	0.000223174	0.00267809	0.00316908	0.000312444	0.000401714	4.46e-05	0.000513301	0	0.00127209
Cyanobacteria	0	0	0.000803428	0	0.000245492	0	0.000624888	4.46e-05	8.93e-05	0	0.0162917	0.168207	8.93e-05	0	0	8.93e-05	0	0.329874	0	6.7e-05	0.000446349	0.000223174	0.0296599	0.0197063	0.0109355	0.00553473	0.00586949	0.325321	0.000535619	0	0.0124755	0.306017	0.0350384	0.00109355	0	0.000691841	0.302178	0.219938	0.000156222	0	0	0.0555928	8.93e-05	0	0.00095965	0.000111587	0.000111587	0	0.00100428
Fusobacteriota	8.93e-05	0	0	0	0	0	0	0	0.00133905	0	4.46e-05	0.000357079	0.000490984	4.46e-05	0.000200857	0	0	0.000334762	0	0	0.000736476	0	0	0	0.000557936	0	0.00323603	0.000111587	0	2.23e-05	0.00923942	0.000223174	0.000357079	0.000290127	0.00017854	0	0.00258882	0.000357079	0	0.000379397	2.23e-05	0.00138368	0	2.23e-05	0.000312444	0	0.00017854	0	0.000624888
Patescibacteria	0	0	0	0	0	0	0	0	0	0	0.00017854	0.000557936	0	0	0	0	0	0.00017854	0	0	0	6.7e-05	0.00374933	0.000468666	0.00307981	0.000267809	8.93e-05	0	0	2.23e-05	0.00357079	2.23e-05	0.000111587	2.23e-05	0	0.000334762	0.000245492	0.000133905	6.7e-05	0	0	0.00138368	0	0	4.46e-05	0	0	0	0
Chloroflexi	0	0	2.23e-05	0	0	0	0	0	0.000468666	0	0.00113819	0.000468666	2.23e-05	0	0	2.23e-05	0	0.00116051	0	0	0.000446349	0	0.000758793	0.00283432	0.00475362	0.000714158	0.000468666	0.000915015	0	0	0.00649438	0.000669523	0.000267809	0.000714158	0	0	0.000803428	0.000513301	0.00133905	0	0	0.00156222	0	0	0.000156222	0	0.000133905	0	4.46e-05
Campylobacterota	0.000557936	0.00145063	0	0	0	0	0.000736476	0	0.000200857	0.00017854	0	0.00180771	0.000446349	6.7e-05	0.000133905	0	0	0.000602571	0	0	0.000803428	0	0	0	0.000758793	0	0.00120514	0.00310212	0	0	0.00017854	0.00220943	0.000736476	0.00395019	6.7e-05	0.000915015	0.00198625	0.00428495	0.000111587	4.46e-05	0	0.0100652	2.23e-05	2.23e-05	0.000379397	0	0.00292358	0.000245492	0.00017854
Verrucomicrobiota	0	0	0	8.93e-05	0	0	0	0	0	0	0.000290127	0.00482057	0	0	0	0	0.000156222	0.00848063	0	0	0	4.46e-05	0.00147295	0.00216479	0.00120514	0	0.000312444	0.00825745	0	2.23e-05	0.000490984	0.0110918	0.00167381	0	0	0	0.0122746	0.00772183	0.000312444	0	0	0.0033253	0	0	4.46e-05	0	0	0	8.93e-05
Deinococcota	0	0	0	0	0	0	0	0	0	0	8.93e-05	0	0	0	0	0	0	0.000133905	0	0	0.000424031	2.23e-05	0	8.93e-05	0.00171844	0	0	0	6.7e-05	0	0	0	0	0	0	0	4.46e-05	2.23e-05	0	2.23e-05	0	0	0	0	0	0	0	0	2.23e-05
Crenarchaeota	0	0	0	0	0	0	0	0	0	0	0.00171844	0.00968577	0	0	0	0	0	0.0232994	0	0	0.000111587	0	0	0.000624888	0.000200857	0	0	0.0277852	0	0	0.00325835	0.0213578	0.00203089	0	0	0.000334762	0.0237458	0.0124308	0.000781111	0	0	0.00647206	0	0	0	0	0	0	0
Acidobacteriota	0	0	0	0	0	0	0	0	0.000490984	0	0.00283432	0.00087038	0	0	0	0	0	0.00138368	0	6.7e-05	0.000200857	0	0.000111587	0.00591412	0.0033253	0.000557936	8.93e-05	0.00131673	2.23e-05	6.7e-05	0.0113149	0.00122746	0.000513301	2.23e-05	0	0	0.00109355	0.00100428	0.00113819	0	0	0.000468666	0	4.46e-05	0.000245492	0	0	0	0.000156222
Thermoplasmatota	0	0	0	0	0	0	0	0	0	0	0	0.00357079	0	0	0	0	0	0.0129888	0	0	0	0	0	0.00017854	0	0	6.7e-05	0.0101768	0	0	0.00087038	0.0111587	0.000848063	0	0	0	0.00890466	0.00410641	0	0	0	0.00142832	0	0	0	0	0	0	0
Gemmatimonadota	0	0	0	0	0	0	0	0	0	0	0	0.000200857	0	0	0	0	0	0.000691841	0	0	8.93e-05	0	0	0.00234333	0.0071639	0.000223174	0	0.000334762	4.46e-05	0	0.00247724	0.000669523	6.7e-05	0	0	0	0.000602571	0.000401714	0.000379397	0	0	0.00017854	0	0	0.000111587	0	0	0	0.000245492
Myxococcota	0	0	4.46e-05	0	0	0	0	0	4.46e-05	0	0.00120514	0.000379397	0	0	0	0	0	0.000490984	0	0	0.000200857	0	0.00386092	0.00185235	0.00372701	0	0	0.000691841	0	0	0.00620425	0.000825745	6.7e-05	0	0	0	0.000312444	0.000290127	0.000379397	0	0	0.000357079	0	0	8.93e-05	0	0	0	4.46e-05
Thermotogota	0	0	0	0	0	0	0	0	0	0	0	0	0	0	0	0	0	0	0	0	0	0	0	0	0	0	0	0	0	0	0	0	0	0	0	0	0	0	0	0	0	0	0	0	0	0	0	0	0
Spirochaetota	0	0	4.46e-05	0.000133905	0	0	0	0	0	0.000133905	0	0	0	0	0	0	0	4.46e-05	0	0	0	0	0	0	0.00109355	0	0.000557936	0	0	0	0	0	6.7e-05	0	0	0.000401714	0	4.46e-05	0	0	0	0.000580254	0	0.000111587	0.00017854	0	0.00017854	0	0
Methylomirabilota	0	0	0	0	0	0	0	0	8.93e-05	0	0	0	0	0	0	0	0	8.93e-05	0	0	0	0	0	0	0	0	0	0	0	0	0.000736476	0	0	0	0	0	0	2.23e-05	0.000111587	0	0	0	0	0	2.23e-05	0	0	0	0
Synergistota	0	0.000490984	0	0	0	0	0	0	0	0	0	0	0	0	0	0	0	0	0	0	0	0	0	0	8.93e-05	0	0.000111587	0	0	0	0	0	0	0	0	0	0	0	0	0	0	0	0	0	0	0	0.00296822	0.000981968	0
Desulfobacterota	0	0	0	0	0	0	0.00017854	2.23e-05	0.000111587	0	0	0.00169613	0	0	0	0	0	0.002812	0	0	0.000267809	0	0.00113819	0.000446349	0.00160686	0	0	0.00265578	0	4.46e-05	0.000937333	0.00299054	0	0	0	0	0.00183003	0.0022987	0	0	0	0.00274505	0	0	0	0	2.23e-05	0	0
Nitrospinota	0	0	0	0	0	0	0	0	0	0	0	2.23e-05	0	0	0	0	0	8.93e-05	0	0	0	0	0	0	0	0	0	0.000200857	0	0	0	6.7e-05	0	0	0	0	0	0.000111587	0	0	0	0	0	0	0	0	0	0	0
Armatimonadota	0	0	0	0	0	0	0	0	0	0	0.000312444	0	0	0	0	0	0	0	0	0	0	0	0	0	0	0	0	0	0	0	0	0	0	0	0	0	2.23e-05	0	0	0	0	0	0	0	0	0	0	0	0
Halanaerobiaeota	0	0	0	0	0	0	0	0	0	0	0	0	0	0	0	0	0	0	0	0	0	0	0	0	0	0	0	0	0	0	0	0	0	0	0	0	0	0	0	0	0	0.000334762	0	0	0	0	0	0	0
Euryarchaeota	0	0	0	0	0	0	0	0	0	0	0	0	0	0	0	0	0	0	0	0	0	0	0	0	0	0	0	0	0	0	0	0	0	0	0	0	0	0	0	0	0	0	0	0	0	0	0	0	0
Latescibacterota	0	0	0	0	0	0	0	0	0	0	0	6.7e-05	0	0	0	0	0	2.23e-05	0	0	0	0	0	0.000848063	0.000424031	0	0	2.23e-05	0	0	0.00171844	0	0	0	0	0	0	0	0	0	0	0.000290127	0	0	0	0	0	0	0
Bdellovibrionota	0	0	0	0	0	0	0	0	4.46e-05	0	0	0.000290127	0	0	0	0	0	0.000223174	0	0	0	0	0	0.000535619	0.000624888	0	0	0.000312444	0	0	0	0.000357079	0.000111587	0	0	0	6.7e-05	0.000245492	2.23e-05	0	0	0.000490984	0	0	0	0	2.23e-05	0	0
MBNT15	0	0	0	0	0	0	0	0	0	0	0	4.46e-05	0	0	0	0	0	6.7e-05	0	0	6.7e-05	0	0	0	0.000981968	0	0	2.23e-05	0	0	0	0	0	0	0	0	0	0	0	0	0	0	0	0	0	0	0	0	0
NB1-j	0	0	0	0	0	0	0	0	0	0	0	0.000133905	0	0	0	0	0	4.46e-05	0	0	0	0	0	0	0	0	0	4.46e-05	0	0	0	4.46e-05	0	0	0	0	0.000245492	4.46e-05	0	0	0	0	0	0	0	0	0	0	0
Nanoarchaeota	0	0	0	0	0	0	0	0	0	0	0	0.000424031	0	0	0	0	0	0.000156222	0	0	0	0	0	0	0	0	0	0.000111587	0	0	0	4.46e-05	6.7e-05	0	0	0	6.7e-05	0.000245492	0	0	0	0.00151759	0	0	0	0	0	0	0
Deferribacterota	0	0	0	0	0	0	0	0	0	0	0.000111587	0.000223174	0	0	0	0	0	6.7e-05	0	0	0	0	0	0	0	0	0	2.23e-05	0	0	0	0.000111587	2.23e-05	0	0	0	0.000200857	0	0	0	0	0.000111587	0	0	0	0	0	0	0
Halobacterota	0	0	0	0	0	0	0	0	0	0	0	0	0	0	0	0	0	0	0	0	0	0	0	0	0.000736476	0	0	0	0	0	0	0	0	0	0	0	0	0	0	0	0	0	0	0	4.46e-05	0	0	0	0
Nitrospirota	0	0	0	0	0	0	0	0	0	0	0	0.000111587	0	0	0	0	0	8.93e-05	0	0	0	2.23e-05	0	0	0	0	0	0.000223174	0	0	0.000580254	0.000111587	6.7e-05	0	0	0	6.7e-05	6.7e-05	4.46e-05	0	0	2.23e-05	0	0	0	0	0	0	0
Sumerlaeota	0	0	0	0	0	0	0	0	0	0	0	0	0	0	0	0	0	0	0	0	0	0	0	0	0.00120514	0	0	0	0	0	0	0	0	0	0	0	0	0	0	0	0	0	0	0	0	0	0	0	0
SAR324_clade(Marine_group_B)	0	0	0	0	0	0	0	0	0	0	0	0.000669523	0	0	0	0	0	0.000758793	0	0	0	0	0	0	0.000111587	0	0	0.000825745	0	0	0	0.00118282	6.7e-05	0	0	0	0.000781111	0.000669523	0	0	0	0.000290127	0	0	0	0	0	0	0
Planctomycetota	0	0	0	0	0	0	0	0	2.23e-05	0	6.7e-05	6.7e-05	0	0	0	0	0	4.46e-05	0	0	0	0	0	0	0.000156222	0	0	0.000133905	0	0	0	0	0.000223174	0	0	0	0.000200857	6.7e-05	2.23e-05	0	0	0.000223174	0	0	0	0	0	0	0
Dependentiae	0	0	0	0	0	0	0	0	0	0	0	6.7e-05	0	0	0	0	0	0	0	0	0	0	0	0	0	0	0	0	0	0	0	0	2.23e-05	0	0	0	0	0	0	0	0	0.000133905	0	0	0	0	0	0	0
Iainarchaeota	0	0	0	0	0	0	0	0	0	0	0	2.23e-05	0	0	0	0	0	0	0	0	0	0	0	0	0	0	0	0	0	0	0	0	0	0	0	0	0	0	0	0	0	0	0	0	0	0	0	0	0
Entotheonellaeota	0	0	0	0	0	0	0	0	0	0	0	0	0	0	0	0	0	0	0	0	0	0	0	0	0	0	0	0	0	0	0	0	0	0	0	0	0	0	0	0	0	0	0	0	0	0	0	0	0
Micrarchaeota	0	0	0	0	0	0	0	0	0	0	0	0	0	0	0	0	0	0	0	0	0	0	0	0	0	0	0	0	0	0	0	0	0	0	0	0	0	0	0	0	0	0	0	0	0	0	0	0	0
Hydrogenedentes	0	0	0	0	0	0	0	0	0	0	0	0	0	0	0	0	0	2.23e-05	0	0	0	0	0	0	0.000446349	0	0	0	0	0	0	2.23e-05	0	0	0	0	2.23e-05	0	0	0	0	0	0	0	0	0	0	0	0
LCP-89	0	0	0	0	0	0	0	0	0	0	0	0	0	0	0	0	0	0	0	0	0	0	0	0	0	0	0	0	0	0	0	0	0	0	0	0	0	0	0	0	0	0.000446349	0	0	0	0	0	0	0
Elusimicrobiota	0	0	0	0	0	0	0	0	0	0	0	0	0	0	0	0	0	0	0	0	0	0	0	0	0	0	0	0	0	0	0	0	0	0	0	0	4.46e-05	0	0	0	0	0	0	0	0	0	0	0	0
Marinimicrobia_(SAR406_clade)	0	0	0	0	0	0	0	0	0	0	0	0.000290127	0	0	0	0	0	0.000111587	0	0	0	0	0	0	0	0	0	0.000156222	0	0	0	0.000133905	6.7e-05	0	0	0	0.000267809	0.00017854	0	0	0	0.000424031	0	0	0	0	0	0	0
Dadabacteria	0	0	0	0	0	0	0	0	0	0	0	6.7e-05	0	0	0	0	0	0	0	0	0	0	0	0	0	0	0	0	0	0	0	0.000133905	2.23e-05	0	0	0	0.000111587	0.000111587	0	0	0	0.000401714	0	0	0	0	0	0	0
WPS-2	0	0	0	0	0	0	0	0	0	0	0.000379397	0	0	0	0	0	0	0	0	0	0	0	0	0	0.000357079	0	0	0	0	0	0	0	0	0	0	0	2.23e-05	0	0	0	0	0	0	0	2.23e-05	0	0	0	0
Chrysiogenetota	0	0	0	0	0	0	0	0	0	0	0	0	0	0	0	0	0	0	0	0	0	0	0	0	0.000379397	0	0	0	0	0	0	0	0	0	0	0	0	0	0	0	0	0	0	0	0	0	0	0	0
GAL15	0	0	0	0	0	0	0	0	0	0	0	0	0	0	0	0	0	0	0	0	0	0	0	0	0	0	0	0	0	0	0	0	0	0	0	0	0	0	0	0	0	0	0	0	0	0	0	0	0
WS4	0	0	0	0	0	0	0	0	0	0	0	0	0	0	0	0	0	0	0	0	0	0	0	0	0.000267809	0	0	0	0	0	0	0	0	0	0	0	0	0	0	0	0	0	0	0	0	0	0	0	0
Fibrobacterota	0	0	0	0	0	0	0	0	0	0	0	4.46e-05	0	0	0	0	0	0	0	0	0	0	0	0	0	0.000133905	0	0	0	0	0	0	0	0	0	0	0	0	0	0	0	0.000245492	0	0	0	0	0	0	0
Zixibacteria	0	0	0	0	0	0	0	0	0	0	0	2.23e-05	0	0	0	0	0	0	0	0	0	0	0	0	0	0	0	2.23e-05	0	0	0	0	0	0	0	0	0	0	0	0	0	0.000245492	0	0	0	0	0	0	0
Cloacimonadota	0	0	0	0	0	0	0	0	0	0	0	0	0	0	0	0	0	0	0	0	0	0	0	0	0	0	0	0	0	0	0	0	0	0	0	0	0	0	0	0	0	0	0	0	0	0	0	0	0
RCP2-54	0	0	0	0	0	0	0	0	0	0	0	0	0	0	0	0	0	0	0	0	0	0	0	0	0	0	0	0	0	0	0	0	0	0	0	0	0	0	0	0	0	0	0	0	0	0	0	0	0
Margulisbacteria	0	0	0	0	0	0	0	0	0	0	0	2.23e-05	0	0	0	0	0	6.7e-05	0	0	0	0	0	0	0	0	0	0	0	0	0	0	0	0	0	0	0	0	0	0	0	0.000133905	0	0	0	0	0	0	0
Caldatribacteriota	0	0	0	0	0	0	0	0	0	0	0	0	0	0	0	0	0	0	0	0	0	0	0	0	0	0	0	0	0	0	0	0	0	0	0	0	0	0	0	0	0	0	0	0	0	0	0	0	0
Sva0485	0	0	0	0	0	0	0	0	0	0	0	4.46e-05	0	0	0	0	0	0.000111587	0	0	0	0	0	0	0	0	0	8.93e-05	0	0	0	2.23e-05	0	0	0	0	4.46e-05	2.23e-05	0	0	0	0	0	0	0	0	0	0	0
FCPU426	0	0	0	0	0	0	0	0	0	0	0	0	0	0	0	0	0	0	0	0	0	0	0	0	0	0	0	0	0	0	0	0	0	0	0	0	0	0	0	0	0	0	0	0	0	0	0	0	0
DTB120	0	0	0	0	0	0	0	0	0	0	0	0	0	0	0	0	0	0	0	0	0	0	0	0	0	0	0	0	0	0	0	6.7e-05	0	0	0	0	0	0	0	0	0	0	0	0	0	0	0	0	0
Modulibacteria	0	0	0	0	0	0	0	0	0	0	0	0	0	0	0	0	0	0	0	0	0	0	0	0	0	0	0	0	0	0	0	0	0	0	0	0	6.7e-05	0	0	0	0	0	0	0	0	0	0	0	0
Schekmanbacteria	0	0	0	0	0	0	0	0	0	0	0	0	0	0	0	0	0	0	0	0	0	0	0	0	0	0	0	6.7e-05	0	0	0	0	0	0	0	0	0	0	0	0	0	0	0	0	0	0	0	0	0
Deferrisomatota	0	0	0	0	0	0	0	0	0	0	0	2.23e-05	0	0	0	0	0	0	0	0	0	0	0	0	0	0	0	0	0	2.23e-05	0	4.46e-05	0	0	0	0	0	0	0	0	0	0	0	0	0	0	0	0	0
Calditrichota	0	0	0	0	0	0	0	0	0	0	0	0	0	0	0	0	0	0	0	0	0	0	0	0	0	0	0	0	0	0	0	0	0	0	0	0	0	2.23e-05	0	0	0	0	0	0	0	0	0	0	0
Others	0	0.000535619	0.000401714	0.000267809	0.000401714	2.23e-05	0.000223174	0.000133905	0.000848063	0.000981968	0.00116051	0.000424031	0.00142832	0.000111587	1.11e-16	0.00017854	0.000133905	0.000424031	2.23e-05	8.93e-05	0.000111587	0.000200857	0.0167604	0.0169389	0.00727549	0.000357079	0.00640511	0.000357079	0.00113819	8.93e-05	0.0302848	0.000937333	0.000468666	0.00142832	0.000401714	0.00923942	0.000647206	0.000624888	0.000781111	2.23e-05	8.93e-05	0.00178539	0.00158454	0.000200857	0.000490984	8.93e-05	0.000736476	0.000401714	0.000848063
[truncated: 65 more columns]

## Sheet: featureTable.genus.relative
otu.g	RPL_1	RPL_2	RPL_3	RPL_4	RPL_5	RPL_6	RPL_8	RPL_9	RPL_10	RPL_11	RPL_12	RPL_13	RPL_14	RPL_15	RPL_16	RPL_17	RPL_18	RPL_19	RPL_20	RPL_21	RPL_22	RPL_24	RPL_25	RPL_26	RPL_27	RPL_28	RPL_29	RPL_30	RPL_31	RPL_32	RPL_34	RPL_35	RPL_36	RPL_37	RPL_38	RPL_39	RPL_41	RPL_42	RPL_43	RPL_44	RPL_45	RPL_46	RPL_47	RPL_48	RPL_49	RPL_50	RPL_51	RPL_52	RPL_53
Lactobacillus	0	0.968064	0.000424031	0.994398	0.99201	0.0166711	0.9374	0.991051	0.904102	0.976656	0.14763	0.491542	0.922983	0.944608	0.9921	0.983418	0.985538	0.00883771	0.973264	0.996965	0.567622	0.995894	0.0560168	0.0066506	0.0150196	0.883972	0.000290127	0.000312444	0.941707	0.986766	0.0549009	0.000312444	0.878035	0.269461	0.961659	0.890734	0.0058918	0.301419	0.000245492	0	0.99817	0.714381	0.992613	0.989689	0.955365	0.996585	0	0.974737	0.828535
Gardnerella	0.780039	0.00198625	0.977192	0	0	0.306285	0.0155106	0	0	0	0.0338109	0	0	0.0101768	0	0	0	0	0	0.00017854	0	0	0	4.46e-05	0.000424031	0.00017854	0.851031	0	0.00227638	0	0	0.00131673	0.000490984	0	0.00499911	0	0	0	0.841836	0.951125	0	0.000334762	0	0.00223174	0	0	0.924924	0.000691841	4.46e-05
Listeria	0	0	0	0	0	0	0	6.7e-05	0	0	0	0.000133905	0	0	0	0	0	0	0	0	0.00100428	0	0	0	0	0	0	2.23e-05	0	0	0	0	0	0.000535619	0	0	0	0	0.000357079	0	0	0	0	0	4.46e-05	0	4.46e-05	0	0.000156222
Streptococcus	0.000490984	0	0.000111587	4.46e-05	6.7e-05	0	0.000446349	2.23e-05	0.00087038	0.000915015	0.0191484	0.000379397	0.000290127	0.0132119	0	0.00017854	0.000357079	0.000156222	0	8.93e-05	0.230852	6.7e-05	0.00948491	0.0114935	0.122924	0.0022987	0.00287895	0.000245492	0.000915015	8.93e-05	0.0440323	0.000200857	2.23e-05	0.00738707	0.000758793	0.00274505	0.000223174	6.7e-05	0.000312444	0	0	0.0010266	0	6.7e-05	0.000379397	8.93e-05	0.00225406	8.93e-05	0.00247724
Pseudomonas	0	0	0.000245492	2.23e-05	0.000245492	0	0	0	0.000156222	0	0.3334	0.00336993	0.00017854	4.46e-05	0	0	0	0.0034592	0	0	0.000133905	2.23e-05	0.593309	0.424009	0.21755	0.0020532	0.00178539	0.00265578	0.000401714	6.7e-05	0.426732	0.00379396	0.000647206	0.00104892	0.000156222	0.00158454	0.0076772	0.00290127	0.00705231	0.00017854	8.93e-05	0.00216479	0	0.000156222	0.00111587	0.000468666	0.000267809	0	0.000714158
Alloscardovia	0	0	0	0	0	0	0	0	0	0	0	0	0	0	0	0	0	0	0	0	0	0	0	0	0	0	0	0	0	0	0	0	0	0.453624	0	0	0	0	0	0	0	0	0	0	0	0	0	0	0
Bacillus	0	0	8.93e-05	0	0	0	0	0	0	0	0.000357079	4.46e-05	0	0	0.000200857	0	0	0.00354847	0	0	0	0	0	0.000803428	0.0251518	0.000379397	0	0.00267809	0	0	0.00278968	0.00249955	0.000446349	0	0	0	0.00314676	0.0024326	0.000892698	0	0	0.000267809	0	0	0.000111587	0	0	0	0
Prevotella	0.0198402	0.00551241	0.000892698	0	0.000937333	0.397987	0.01223	0.00149527	0.0557936	0.00234333	0.000736476	0	0.0250848	0.00254419	0.00171844	0	6.7e-05	0	0.00017854	0.000334762	0.0531602	0.00100428	0.00111587	0.0127433	0.0831325	4.46e-05	0.0426263	0	0.00129441	0.000714158	0.000803428	0	0.000468666	0.00109355	0.0033253	0.00917247	4.46e-05	4.46e-05	0.000290127	0.00287895	0.000446349	0.000424031	4.46e-05	0.00359311	0.0160909	0.000223174	0.0280084	0.0144617	0.00406178
Escherichia-Shigella	0	0	0	0	0	0	0	0	0	0.000223174	0.000200857	0.000312444	0	0.0237011	0.000468666	0.00200857	0	0.00087038	0	0	0.00156222	0	0	0.000312444	0.0116943	0.000290127	0	0.00104892	0	0.000200857	0.000981968	0.000736476	0.000267809	0.0463756	4.46e-05	0.00100428	0.000647206	0.000669523	0.000156222	0	0	0.000490984	0	0	0.000245492	0	0	0	0.000758793
Megasphaera	0	0	0	0	0	0	0	0	0.000267809	0	0.000334762	0	0	0	0	0	0	0	0	0	0	0	0	0	0.000334762	0	0	0	0	0	0	0	0	0	6.7e-05	0	0	0	0	0	0	0	0	0	0.000290127	0	0	0	0
unidentified_Chloroplast	0	0	0.000758793	0	0.000245492	0	0.000535619	4.46e-05	8.93e-05	0	0.0160462	0.155932	8.93e-05	0	0	8.93e-05	0	0.304834	0	6.7e-05	0.000200857	0.000223174	0.0296599	0.0197063	0.00874844	0.00553473	0.00544546	0.295483	0.000535619	0	0.0122746	0.279437	0.0321148	0.00109355	0	0.000691841	0.27475	0.202665	0.000156222	0	0	0.0517095	8.93e-05	0	0.00095965	0.000111587	0.000111587	0	0.00100428
Vibrio	0.000714158	0.00017854	0.00120514	0.000200857	0.000825745	0.000156222	0.000424031	0.000647206	0.00519996	0.000111587	0.135802	0.0219604	0.00395019	0.000513301	4.46e-05	0.00319139	0.00350384	0.0203089	0.000468666	0.00017854	0.00680682	0.000379397	0.0573335	0.0883771	0.0174522	0.0290796	0.00796733	0.00640511	0.0134574	0.000290127	0.0197063	0.0105115	0.00236565	0.00598107	0.0066506	0.0154883	0.00673987	0.0114488	0.000290127	0.000624888	0.000290127	0.0146626	0.000267809	0.000915015	0.0019193	0.000156222	0.00151759	0.000200857	0.0319809
Corynebacterium	0	0	0.00095965	0.000290127	8.93e-05	0	0.000468666	0.000334762	0.00165149	0.00272273	0.00212016	2.23e-05	4.46e-05	2.23e-05	0.000937333	0.000915015	6.7e-05	0	0	4.46e-05	0.00430727	0	0.000290127	0.00368238	0.00171844	0.00104892	0.000334762	0.000111587	0	0.004218	0.00910552	6.7e-05	0.000915015	0.0010266	0.000111587	0	0.00017854	4.46e-05	0.000669523	0.000825745	0	0.00017854	0	0	0.000535619	0	6.7e-05	0	0.000647206
Pseudoalteromonas	0.000468666	8.93e-05	0.00124978	0.000156222	0.000513301	4.46e-05	0.000267809	0.000892698	0.00417336	0.000111587	0.114399	0.00214248	0.00361543	0.000379397	0	0.00252187	0.00285663	0.00276736	0.000357079	0.000133905	0.00517765	0.00017854	0.0420014	0.0694742	0.0179432	0.0230316	0.00827977	0.00218711	0.01223	0.000223174	0.0115604	0.002812	0.000357079	0.00475362	0.00479825	0.00932869	0.00290127	0.00234333	0.000200857	0.000736476	0.000401714	0.00497679	0.000357079	0.000781111	0.00176308	0.000223174	0.00107124	0.000111587	0.0270711
Fusobacterium	8.93e-05	0	0	0	0	0	0	0	0.000825745	0	4.46e-05	0.000290127	0.000490984	4.46e-05	0.000200857	0	0	0.000334762	0	0	0.000267809	0	0	0	0	0	0.00323603	4.46e-05	0	0	0.000267809	0.000223174	0.000357079	0.000156222	0.00017854	0	0.000401714	0.000267809	0	0.000290127	2.23e-05	0.00107124	0	2.23e-05	0.00017854	0	0.00017854	0	0.000624888
Veillonella	0.0230539	0	6.7e-05	0	0	0	0	0	0.00772183	0	0.000312444	0	0	0	0.000379397	0.000111587	0	4.46e-05	2.23e-05	0	0.00303517	0	0	0	0.00116051	0	0	0	0	0	0.00142832	0	0	0	0	0.000513301	4.46e-05	6.7e-05	0.000133905	0	0	0	0	0.000111587	0	0	0	0	0.000535619
Bifidobacterium	0	0	0.000334762	0	0	0.00296822	0	0	0	0	0.000848063	0	0	0	0	0	0	0.000290127	0	0	0.00095965	0	0.0033253	0.00620425	0.0100875	0.0024326	0	0.000245492	0	0	0.00118282	0.000267809	6.7e-05	0.159123	0	0	0.000312444	0.000290127	0	0	0	0.000401714	0	0	0.000468666	0	6.7e-05	0	0.000267809
Moraxella	0	0	4.46e-05	0	0	0	0	2.23e-05	0	0	0	0	0	0	0	0	0	0	0	0	0.000133905	0	0	0.000379397	0.000758793	0	0	0	0	0	0.00147295	0	0	0	0	0	0	0	0	0	0	0	0	0	0	0	0	0	0
Clade_Ia	0	0	0	0	0	0	0.000245492	0	0	0	0	0.0770844	0	0	0	0	0	0.1329	0	0	6.7e-05	0.000133905	0	0	0	0	0.0022987	0.147139	0	0	0	0.148902	0.0133458	0	0	0	0.149817	0.0951393	0	0	0	0.0291912	0	0	0	0	0	0	2.23e-05
Bacteroides	2.23e-05	0	0.000848063	0	0	0	0.000200857	0	0.000245492	0	0.00236565	0.000267809	6.7e-05	0	0	0	0	0.000401714	0	0	6.7e-05	0	0.000357079	0.00120514	0.00287895	0.001406	6.7e-05	0.000446349	0	8.93e-05	0.00515533	0.000223174	0	0.000312444	0	0	0.000580254	0.000223174	0.000133905	0	0	0.000290127	0	0	0.000156222	0	8.93e-05	0	8.93e-05
Enhydrobacter	0	0	0	0	0	0	0	0	0	0	0	0	0	0	0	0	0	0	0	0	0.000156222	0	0	0.127834	0.00249955	0.000490984	0	0	0	0.000111587	0.00432958	0	0	0.000200857	0	0	0	0	0.000446349	0	0	0	0	0	0.000111587	0	0	0	0
Atopobium	0.000223174	0	0	0	0	0.107816	6.7e-05	0	0.000133905	8.93e-05	0	0	0	0	0	0	0	0	0	2.23e-05	0.000424031	0	0	0	0.00120514	0	0	0	8.93e-05	0	0	8.93e-05	0	0	0	0	0	0	0.125223	0.0165819	0	0	0	0	6.7e-05	0	0	0.000156222	0
Aeromonas	0.000245492	6.7e-05	0.000580254	4.46e-05	0.000312444	0	0.000111587	0.000200857	0.00216479	0.000133905	0.0559945	0.000156222	0.00171844	0.000223174	0	0.00171844	0.00109355	8.93e-05	0.000312444	0.000133905	0.00203089	6.7e-05	0.0170728	0.0344358	0.00758793	0.00919479	0.00252187	0.000111587	0.00428495	0.000156222	0.00544546	0	0.000267809	0.00283432	0.00247724	0.00633815	0.000156222	0	4.46e-05	6.7e-05	0.000156222	0.000937333	4.46e-05	0.000379397	0.000825745	4.46e-05	0.000602571	0.000156222	0.0111141
Methylobacterium-Methylorubrum	0	0	0	0	0	0	0	0	0	0	0.000357079	0.00104892	0	0	0	6.7e-05	0	0.00189698	0	0	0.000290127	0	0	0.000401714	0.000357079	0.000133905	0	0.00200857	0	0	0	0.00133905	0.000223174	0	0	0	0.0019193	0.00167381	0	0	0	0.000334762	0	0	6.7e-05	0	0	0	6.7e-05
Mycoplasma	0	0	0	0	0	0	0	0	0	0	0	0	0	0	0	0	0	0	0	0	0	0	0	0	0	0	0	0	0	0	0	0	0	0	0	0	0	0	0	0	0	0	0	0	0	0	0	0	0
Sneathia	0	0	0	0	0	0	0	0	0.000513301	0	0	0	0	0	0	0	0	0	0	0	0	0	0	0	0.000111587	0	0	0	0	0	0.00872612	0	0	0	0	0	0.00214248	0	0	0	0	0	0	0	6.7e-05	0	0	0	0
Delftia	0	0	0	0	0	0	0	0	0	0	0	2.23e-05	0	0	0	0	0	0	0	0	0	0	0	0	0.00723085	0	0	0	0	0	0.00198625	0	6.7e-05	6.7e-05	0	0	0	0	4.46e-05	0	0	0	0	0	0	0	0	0	0
Planktomarina	0	0	0	0	0	0	0.000156222	0	0	0	0	0.0274505	0	0	0	0	0	0.0638056	0	0	0.000133905	4.46e-05	0	0	0	0	0.00149527	0.0787136	0	0	0	0.0715944	0.00571327	0	0	0	0.0615961	0.0468889	0	0	0	0.0135913	0	0	0	0	0	0	0
Cutibacterium	0	0	0	6.7e-05	0	0	2.23e-05	0.000111587	0.000133905	0.000223174	6.7e-05	8.93e-05	0.000424031	2.23e-05	0	0.00109355	0	0	0	0	0.00136136	2.23e-05	0	0.00618193	0.00169613	0.000803428	0.000580254	0	2.23e-05	0.000825745	0.0134574	8.93e-05	8.93e-05	6.7e-05	0.00017854	0.000290127	8.93e-05	0	0.000803428	0	0	0.000245492	0	0	0.000557936	0	0.000401714	0.000111587	0.000892698
Faecalibaculum	0	0	0	0	0	0	0	0	0	0	0	4.46e-05	0	0	0	0	0	8.93e-05	0	0	0	0	0	0	0	0	0	0	0	0	0	0	0	0.000200857	0	0	2.23e-05	8.93e-05	0	0	0	0.000580254	0	0	0	0	0	0	0
Shuttleworthia	0	0	0	0	0	0	0	0	0	0	0	0	0	0	0	0	0	0	0	0	0	0	0	0	0	0	0	0	0	0	0	0	0	0	0	0	0	0	0	0	0	0	0	0	2.23e-05	0	0	0	0
Anaerococcus	8.93e-05	0.000513301	0.000290127	0	0	0.0644751	0.00689609	0	0.000312444	0.00138368	0.000290127	0	0.000691841	0	0.000758793	0.000133905	0	0	2.23e-05	0.000223174	0.00357079	0	0	0	0.000312444	0.000379397	0.00142832	0	0.00017854	0.000290127	0	0	0.000156222	0.00490984	4.46e-05	0.00158454	0	0	8.93e-05	0.000312444	0	0	0	0.000133905	0.000624888	4.46e-05	0.00448581	0.000647206	0.00328066
Ureaplasma	0.0197956	0.0124085	0	0	0.000245492	0.00270041	0	4.46e-05	0	0	0.000691841	4.46e-05	0	0.00220943	0.00122746	0	0.000312444	0	0	0	0	0.000111587	0	0	0.031847	0	0.0104446	0	0.00656133	0	0	0	0	0	0.000446349	0	0	0	0	0.00964114	0	0.000401714	0.00087038	0	0	0	0	0	0
Chryseobacterium	0	0	0	0	0	0	0	0	4.46e-05	0	0.00133905	0	0	0	0	4.46e-05	2.23e-05	0	2.23e-05	0	0	0	0.000669523	0.00278968	0	0.000446349	0	0	6.7e-05	0	0.000290127	0	0	0	0	0.000424031	0.000133905	0	0.000245492	0	0	6.7e-05	0	0	4.46e-05	4.46e-05	6.7e-05	0	0.000156222
Haemophilus	0	0	0	0	0	0	0	2.23e-05	0.000133905	0	0	4.46e-05	0	0	0	0	2.23e-05	6.7e-05	0	0	0.0532271	0	0	0	0.00124978	0	0.000691841	0	0	0	0.0604133	8.93e-05	0	8.93e-05	0	0	0	0	0	0	0	0.000535619	0	0	0.000111587	4.46e-05	0	0	0
Helicobacter	0	0	0	0	0	0	0	0	0	0	0	0.000200857	0	0	0	0	0	0	0	0	0	0	0	0	0.000200857	0	0	0	0	0	0	2.23e-05	0.000223174	0.00392787	0	0	0.000200857	0.000245492	2.23e-05	0	0	0.00553473	0	0	0.000379397	0	0.0020532	0	0
Ralstonia	0	0	0	0	0	0	0	0	0	0	0	0.000424031	0	0	0	2.23e-05	0	0.000624888	0	0	0.000401714	0	0	0	0	0	0	0.000401714	0	0	0.00495447	0.000892698	0	0	0	0	0.00120514	0.000758793	6.7e-05	0	0	0.000156222	0	0	6.7e-05	0	0	0	0
Staphylococcus	8.93e-05	0	0.00236565	0.000223174	0.000736476	0	0.000156222	0.000111587	0.000714158	0.00017854	0	0.000379397	0.000156222	0	0	0.000401714	0	0.000267809	0.00017854	0.000379397	0.00455276	0	0.00285663	0.00531155	0.00292358	0.00138368	0	0.000334762	8.93e-05	0.000647206	0.00151759	0.000133905	0.000156222	0.00104892	0.000156222	0	0.000267809	0.000312444	0.000111587	0.000200857	0	0.000200857	0	0	0.000200857	0	0	0.000290127	0.000848063
Shewanella	0.000200857	0	0.000111587	2.23e-05	6.7e-05	0	0.000111587	6.7e-05	0.000803428	0	0.0223174	0.00087038	0.000915015	0.000111587	0	0.000379397	0.000624888	0.000848063	4.46e-05	4.46e-05	0.000892698	0	0.00725317	0.017296	0.00236565	0.00377165	0.00212016	0.000245492	0.00207552	0	0.00196393	0.000468666	8.93e-05	0.00151759	0.000848063	0.00176308	0.000490984	0.000446349	0.000111587	0.000223174	0	0.00138368	4.46e-05	0.000111587	0.000490984	0	0.000133905	8.93e-05	0.005624
Chlamydia	0	0	0	0	0	0	0	0	0	0	0	0	0	0	0	0	0	0	0	0	0	0	0	0	0	0	0	0	0	0	0	0	0	0	0	0	0	0	0	0	0	0	0	0	0	0	0	0	0
Brevibacterium	0	0	0	0	0	0	0	0	0	0	0	0	0	0	0	0	0	8.93e-05	0	0	0	0	0	0	0	0	0	0.000111587	0	0	0	0	0	0	0	0	0.00017854	0.000133905	4.46e-05	0	0	0	0	0	0	0	0	0	0
Prevotella_9	0	0	0	0	0	0	0.000111587	0	0	0	0	0	0	0	0	0	0	4.46e-05	0	0	0	0	0	0	0	0	0	2.23e-05	0	0	0.00160686	0	0	0.000133905	0	0	0.00017854	0	0	0	0	0.000379397	0	0	8.93e-05	0	0	2.23e-05	6.7e-05
Faecalibacterium	0	0	0.000535619	0	0	0	0	0	0.000156222	0	0.000624888	0.00017854	0	0	0	2.23e-05	0	0.000379397	0	0	0	0	0.00203089	6.7e-05	0.000937333	0.000557936	0	0.000468666	8.93e-05	0	0	0.000200857	6.7e-05	0	4.46e-05	0	0.000490984	0.000334762	0	0	0	0.000133905	0	0	0.000133905	0	0	0	2.23e-05
Dialister	0.00142832	0.000981968	0.00017854	0	0	0.0310659	0.00160686	0.000513301	0.00372701	0.000825745	0	0	0.00236565	4.46e-05	0.000290127	8.93e-05	0	0	0	0.000111587	0.00582485	0.000111587	0.00354847	0	0.0015399	0	0.00506606	0	0.000357079	0.000133905	0	8.93e-05	0.000111587	0.00336993	0.000669523	0.000624888	2.23e-05	0	0.000334762	0.000580254	4.46e-05	0	6.7e-05	0.000156222	0.00354847	0.000156222	0.0100205	0.00180771	0.000468666
Sphaerobacter	0	0	0	0	0	0	0	0	0	0	0	0	0	0	0	0	0	0	0	0	0	0	0	0	0	0	0	4.46e-05	0	0	0	0	0	0	0	0	0	0	0	0	0	0	0	0	0	0	0	0	0
Candidatus_Actinomarina	0	0	0	0	0	0	0.000133905	0	0	0	0	0.0136583	0	0	0	0	0	0.0344358	0	0	0	0	0	0	0	0	0.00158454	0.0298607	0	0	0	0.0326727	0.00348152	0	0	0	0.0273835	0.0168497	0	0	0	0.00734244	0	0	0	0	0	0	6.7e-05
Aerococcus	0.0121184	0	0	0	0	0.0182334	0.000200857	0	6.7e-05	0	0.00017854	0	0.00232101	0	4.46e-05	0	0	0	0	0.000223174	0	0	0	0	0.000669523	0	0	0	0	0	0	4.46e-05	0	0	0.000200857	0	0	8.93e-05	0	0.0143948	0	0	0	0	0	0	0	0	0
Peptostreptococcus	0	0	0	0	0	0.0245492	0	0	0	2.23e-05	0	0	0	0	8.93e-05	0	8.93e-05	4.46e-05	0	0	0	0	0	0.000111587	0.00196393	0	0.000758793	2.23e-05	0	0	0	0	0	0	0	0	0	0	0	0	0	0	0	0	0	0	0	0	0.000446349
Massilia	0	0	0	0	0	0	0	0	0	0	0	0.000111587	0	0	0	0	0	0.000290127	0	0	0	0	0.000915015	0	0.000200857	0	0	0.000290127	0	4.46e-05	0.0310436	0.000156222	6.7e-05	0	0	0	0	0.000424031	4.46e-05	0	0	0	0	0	0	0	0	0	0.000111587
Thermus	0	0	0	0	0	0	0	0	0	0	0	0	0	0	0	0	0	0	0	0	0.000133905	0	0	0	0	0	0	0	0	0	0	0	0	0	0	0	0	0	0	0	0	0	0	0	0	0	0	0	0
Howardella	0	0	2.23e-05	0	0	0.0037047	0.000133905	0	0.000424031	0.00158454	0	0	0.000133905	0	0	0	0	0	0	4.46e-05	0.00778879	0	0	0	0	0	0	0	0	0	0	0	0	0.0097304	0	0	0	0	0	0	0	0	0	0.000111587	0	0	0.00113819	0.000156222	0
HIMB11	0	0	0	0	0	0	0	0	0	0	0	0.00374933	0	0	0	0	0	0.0260668	0	0	0	0	0	0	0	0	0.000267809	0.0194831	0	0	0	0.027562	0.0029459	0	0	0	0.0272719	0.0154883	0	0	0	0.00171844	0	0	0	0	0	0	0
Candidatus_Nitrosopumilus	0	0	0	0	0	0	0	0	0	0	0	0.00910552	0	0	0	0	0	0.0216926	0	0	0	0	0	0	0	0	0	0.0258436	0	0	4.46e-05	0.0197956	0.0019193	0	0	0	0.022072	0.011739	0	0	0	0.00571327	0	0	0	0	0	0	0
Neisseria	0	0	0	0	0	0	0	0	0	0	0.000312444	8.93e-05	0	0	0	0	0	0	2.23e-05	0	0.000647206	0	0	0	0.000557936	0.000133905	0	0	0	0	0	0	0	0	0	6.7e-05	6.7e-05	0	0.000290127	0	0	4.46e-05	0	0	0.000111587	0	0	0	0
Sphingomonas	0	0	0	0	0	0	0	0	8.93e-05	0	0.00142832	0.00131673	0	0	0	0	0	0.00200857	0	0	4.46e-05	0	0	0.00149527	0.00104892	0.000334762	0	0.00254419	0	0	0.00774415	0.00196393	0.000736476	0	0	0.000156222	0.00395019	0.00238797	0.000781111	0	0	0.000446349	0	0	0.000357079	0	0.000535619	0	0
Enterococcus	0	0	0.000223174	0	0	0	4.46e-05	0	0	0	0	8.93e-05	0	0	0	0	0	0	0	0	0	0	0	0	0.00752098	4.46e-05	0	6.7e-05	0	0	0.00180771	0.00017854	6.7e-05	0	0	0	0.000312444	0.000290127	0	0	0	0	0	0	6.7e-05	2.23e-05	0	0	0.000290127
Acinetobacter	0	0	0.000290127	2.23e-05	0	0	0	0	0.000156222	6.7e-05	0.000915015	0.000468666	0	0	0	0	4.46e-05	0.000223174	0	0	0.000357079	0.000111587	0	0.00133905	0.00301286	0.000557936	0	0.000401714	4.46e-05	0	0.00133905	0.000200857	8.93e-05	0.000156222	4.46e-05	0.00495447	0.000758793	0.000334762	0.000290127	0	0	0.000267809	0	0	0	8.93e-05	0	0	0.000290127
Microbacterium	4.46e-05	0	0.000267809	4.46e-05	6.7e-05	0	0	0	0.000133905	0.00017854	0.00906088	0	6.7e-05	0	0	0.000245492	0.00017854	0	6.7e-05	0	0.000334762	0	0.000468666	0.00660596	0.000580254	0.00169613	6.7e-05	0	0.000424031	0	0.000758793	0	0	0.000490984	0.00017854	0.000468666	0	0	6.7e-05	2.23e-05	0	6.7e-05	0	0	0.000156222	0	0	0	0.00162917
unidentified_SAR86_clade	0	0	0	0	0	0	0	0	0	0	0	0.00948491	0	0	0	0	0	0.0175861	0	0	0	4.46e-05	0	0	0	0	0.00151759	0.0178986	0	0	0	0.019126	0.00366006	0	0	0	0.0214247	0.0134351	0	0	0	0.00497679	0	0	4.46e-05	0	0	0	0
OM43_clade	0	0	0	0	0	0	0.000111587	0	0	0	0	0.0108686	0	0	0	0	0	0.0183226	0	0	0	0	0	0	0	0	0	0.0213132	0	0	0	0.0205767	0.00341457	0	0	0	0.0188582	0.0153098	0	0	0	0.00533387	0	0	0	0	0	0	8.93e-05
Vulcaniibacterium	0	0	0	0	0	0	0	0	0	0	0	0	0	0	0	0	0	0	0	0	0	0	0	0	0	0	0	0	0	0	0	0	0	0	0	0	0	0	0	0	0	0	0	0	0	0	0	0	0
Sutterella	0	0	6.7e-05	0	0	0.0199295	0	0	0.000401714	4.46e-05	0	0	0	0	0	0.000267809	0	0	0	0	0	0	0.00252187	0	0.000312444	0	0	2.23e-05	0	0	0	2.23e-05	0	0	6.7e-05	0	0	2.23e-05	0	0	0	0	0	0	0	0	0	6.7e-05	0
Agathobacter	0	0	0.00127209	0	0	0	0	0	0.000290127	0	0	0	0	0	0	0	0	0.000156222	0	0	0	0	0	0.000892698	0.000379397	0.000535619	2.23e-05	0.000223174	0	0	0	0.000156222	0	0	6.7e-05	0	0.000111587	0.000200857	0	0.000111587	0	0	0	0	0.000334762	0	0	0	0.000245492
Tepidimonas	0	0	0	0	0	0	0	0	0	0	0	0	0	0	0	0	0	0	0	0	0	0	0.000624888	0.000334762	0	0	0	0	0	6.7e-05	0.00165149	0	0	0	0	0	0	0	0	0	0	0	0	0	0	0	0	0	0
Apilactobacillus	0	0	0	0	0	0	0	0	0	0	0	0	0	0	0	0	0	0	0	0	0	0	0	0	0	6.7e-05	0	0	0	0	0	0	0	0	0	0	0	0	0	0	0	0	0	0	0	2.23e-05	0	0	0
Lawsonella	0	8.93e-05	4.46e-05	2.23e-05	0.000200857	2.23e-05	0.00120514	6.7e-05	0.000111587	0.00017854	0	0	0.000245492	0	0	6.7e-05	6.7e-05	0	8.93e-05	0	0.000669523	0	0	0	0	0.000223174	0.000357079	0	0.000557936	0.000156222	0.000669523	0	0	2.23e-05	0.000111587	0.000602571	0	0	0.000290127	4.46e-05	0	6.7e-05	0	0	6.7e-05	6.7e-05	0.000602571	0.000111587	0.000223174
NS5_marine_group	0	0	0	0	0	0	0	0	0	0	0	0.00772183	0	0	0	0	0	0.0124085	0	0	0	0	0	0	0	0	0.000468666	0.0143278	0	0	0	0.0168274	0.001406	0	0	0	0.00950723	0.00999821	0	0	0	0.00390555	0	0	0	0	0	0	0
Clostridium_sensu_stricto_1	0	0	0.000312444	0	0	0	0	0	0	0	0.000156222	0.000357079	0	0	0	0	0	0.000848063	0	0	0.000848063	0	0	0	0.002812	0.000133905	0	0.00107124	0	0.000111587	0.000557936	0.000915015	0.00017854	0	0	0	0.00158454	0.00133905	0	0	0	2.23e-05	0	0	0.000200857	0	0	0	0
Marinomonas	0	0	0.000200857	0	0	0	8.93e-05	0.000111587	0.000290127	0	0.00417336	0.000111587	0.000156222	0	0	0	0.00017854	0.000312444	0	0	0.000245492	0	0.00689609	0.00256651	0.000647206	0.00171844	0.000133905	0.000200857	0.000535619	0	0.000468666	8.93e-05	0	0.00111587	0.000223174	0.000401714	6.7e-05	0.000245492	0	2.23e-05	6.7e-05	8.93e-05	0	0	0	0	0.000223174	0	0.00129441
Parabacteroides	0	0	4.46e-05	0	0	0	6.7e-05	0	0	0	0.000490984	2.23e-05	0	0	0	0	0	8.93e-05	0	0	0	0	0	0	0.000334762	0	0	0.00017854	0	0	2.23e-05	0.000223174	0.000133905	0	0	0	0.000334762	0.000290127	0	0	0	0.000223174	0	0	0	0	0	0	0
Alcaligenes	0	0	0	0	0	0	0	0	0	0	0	0	0	0	0	0	0	0	0	0	0	0	0	0	0.00127209	0	0	0	0	0	0	0	0	0	0	0	0	0	0	0	0	0	0	0	8.93e-05	0	0	0	0
Anseongella	0	0	0	0	0	0	0	0	0	0	0	0	0	0	0	0	0	0	0	0	0	0	0	0	0	0	0	0	0	0	0	0	0	0	0	0	2.23e-05	0	0	0	0	0	0	0	0	0	0	0	0
Gemella	0	0	6.7e-05	0	0	0	0	0	0	0	0	4.46e-05	0	0	0	0	0	0	0	0	0.0122523	0	0	0	0.000513301	0	0	0	4.46e-05	0	0.0143948	0	0	0	0	0	0	0	0	0	0	0	0	0	0	0	0	0	0
Ruminococcus	0	0	0.000714158	0	0	0	0	0	0.000133905	0	0	0.000267809	0	0	0	0	0	8.93e-05	0	0	0	0	0	0	0.00209784	0.000312444	0	6.7e-05	0	0	0	0.000200857	6.7e-05	0	2.23e-05	0	0.000513301	0.000379397	0	0	0	6.7e-05	0	0	6.7e-05	0	0	0	8.93e-05
Parasutterella	0	0	0	0	0	0	0	0	0	0	0	4.46e-05	0	0	0	0	0	0	0	0	0	0	0	0	0	0	0	0	0	0	0	0	0	0	0	0	0	0	0	0	0	0	0	0	0	0	0	0	0
Limosilactobacillus	0	0	4.46e-05	0	0	0	0	0	0	0	0	0	0	0	0	0	0	0	0	0.000223174	6.7e-05	0	0	0	0.00214248	0	0	8.93e-05	0	0	0	0	0	0	0	0	0	0	0	0	0	0	0	0	0.000111587	0.000223174	0	0	0
Clostridium_sensu_stricto_12	0	0	6.7e-05	0	0	0	0	0	0	0	0	0	0	0	0	0	0	0	0	0	0	0	0	0	0.00151759	0	0	0	0	0	0	0	0	0	0	0	0	0	0	0	0	0	0	0	0	0	0	0	0
Akkermansia	0	0	0	0	0	0	0	0	0	0	0.000133905	0.00120514	0	0	0	0	0.000156222	0.00236565	0	0	0	0	0	0	0.000133905	0	0	0.000892698	0	0	0	0.00145063	0.000357079	0	0	0	0.00247724	0.00109355	6.7e-05	0	0	0.000267809	0	0	4.46e-05	0	0	0	0
Prevotella_7	0	0	4.46e-05	0	0	0	0	0	0	0.00129441	0.000156222	0	0	0	0	0	0	4.46e-05	0	0	0.000133905	0	0.000223174	0.0010266	0.000111587	0	0	0	8.93e-05	0	0.00118282	0	0	0.000245492	0	0.000312444	0	0	2.23e-05	0	0	6.7e-05	0	8.93e-05	0	0	0.000111587	0	8.93e-05
Formosa	0	0	0	0	0	0	0	0	0	0	0	0.00276736	0	0	0	0	0	0.00874844	0	0	0.000200857	8.93e-05	0	0	0	0	0.00127209	0.00948491	0	0	0	0.00979736	0.000691841	0	0	0	0.0127209	0.00830209	0	0	0	0.001406	0	0	0	0	0	0	0
Ligilactobacillus	0	0	8.93e-05	0	0	0	0	0	0	0	0.000245492	0.000580254	0	0	0	0	0	0.00017854	0	0	6.7e-05	0	0	0	0.00361543	0.000557936	0.000223174	0.000223174	0	0	0.00526692	0.000156222	0	0	0	0	0.000379397	0.000334762	8.93e-05	0	0	0.000915015	0	0	0	0	4.46e-05	0	0
Paracoccus	0	0	0	0	0	0	0	0	4.46e-05	0	0.000156222	0.000825745	8.93e-05	0	0	0	0	0.000848063	0	0	8.93e-05	0	6.7e-05	0.00169613	0.000379397	0	0	0.00133905	6.7e-05	0	0	0.000981968	0.000267809	0	6.7e-05	0.000223174	0.00111587	0.000848063	4.46e-05	0	0	0.000446349	0	0	0	0	0	0	0.000111587
SAR92_clade	0	0	0	0	0	0	0	0	0	0	0	0.00504374	0	0	0	0	0	0.00952955	0	0	4.46e-05	6.7e-05	0	0	0	0	0.000379397	0.0119845	0	0	0	0.0116051	0.00107124	0	0	0	0.011672	0.00894929	0	0	0	0.00287895	0	0	0	0	0	0	0
Blautia	0	0	0.000379397	0	0	0	0.000111587	0	6.7e-05	0	0.000557936	0.000334762	0	0	0	0	0	0.000602571	0	0	2.23e-05	0	0	0.000557936	0.00200857	0.0015399	0.000133905	0.000156222	0	0	0	0.000312444	8.93e-05	0	0	0	0.000468666	0.000156222	0	0	0	0.000245492	0	0	0.00017854	4.46e-05	0	0	0
Aliidiomarina	0	4.46e-05	4.46e-05	0	0	0	0	0	0.000156222	0	0.00432958	0	0	0	0	8.93e-05	6.7e-05	0	0	0	0	4.46e-05	0.00124978	0.00095965	0.0010266	0.00095965	0	0	0.000357079	4.46e-05	0.000312444	0	0	0.000513301	0.000379397	0.000915015	0	0	0	2.23e-05	0	4.46e-05	0	8.93e-05	0.000133905	2.23e-05	0	0	0.000937333
Finegoldia	0	0.000602571	0.000200857	4.46e-05	0.000424031	0.000468666	0.00738707	0.000200857	0.000334762	0.00136136	0.000111587	0	0	6.7e-05	0.000223174	0.000379397	0	0	0.000825745	4.46e-05	0.00187466	8.93e-05	0	0	0.000937333	0.000111587	0.0029459	0	0.000111587	0.000133905	0	0	0.000312444	0.00183003	0.000290127	0.00145063	0	0	0.000245492	0	0	0	0	6.7e-05	0.000915015	8.93e-05	0.00390555	0.000848063	0.00120514
Alistipes	0	0	8.93e-05	0	0	0	0	0	4.46e-05	0	0.000334762	0	0	0	0	0	0	4.46e-05	0	0	0	0	0	0	0.00198625	0.000111587	0.000267809	6.7e-05	0	0	0	4.46e-05	0	0	0	0	6.7e-05	2.23e-05	0	0	0	0.000133905	0	0	0	0	0	0	0
Romboutsia	0	0	0	0	0	0	0	0	0	0	0	0.000401714	0	0	0	0	0	0.000535619	0	0	0.000200857	0	2.23e-05	0.00116051	0	0	0	0.000602571	0	0	0	0.000446349	0	0.00017854	0	0.0010266	0.000647206	0.000401714	0	0	0	0.00087038	0	0	0	0	0	0	0
unidentified_SBR1031	0	0	0	0	0	0	0	0	0	0	0	0	0	0	0	0	0	0	0	0	0	0	0	0	0.000245492	0	0	0	0	0	0	0	0	0	0	0	2.23e-05	0	0	0	0	0	0	0	0	0	0	0	0
Testudinibacter	0	0	0	0	0	0	6.7e-05	0	0	0	0.00417336	0	0.00017854	0	0	0	0.000267809	0	0	0	0	0	0.00234333	0.00158454	0	0	0	0	0.000602571	0	0.00136136	0	0	0	0	0	0	0	0	0	0	0	0	0	0	0	0	0	0.000736476
Lachnospiraceae_NK4A136_group	0	0	0.000267809	0	0	0	0	0	0	0	0	0.00017854	0	0	0	0	0	4.46e-05	0	0	0	0	0	0.00087038	0.000647206	0	0.000580254	0.000267809	0	0	0.000424031	4.46e-05	0	0	0	0	0.00017854	0.000156222	0	0	0	0	0	0	0	0	0	0	0
Cloacibacterium	0	0	0	0	0	0	0	0	0	0	0	0	0	0	0	0	0	0	0	0	0	0	0.00890466	0	0	0	0	0	0	0	0	0	4.46e-05	0	0	0	0	0	0	0	0	0	0	0	0	0	0	0	0
Subdoligranulum	0	0	4.46e-05	0	0	0	0	0	0.000133905	0	0.00116051	0	2.23e-05	0	0	4.46e-05	0	0.000111587	0	0	0.000580254	0	0	0	0.000334762	0.000424031	0	2.23e-05	0	0	6.7e-05	0.00017854	0.000111587	0	0	0	4.46e-05	0.000200857	0	0	0	8.93e-05	0	0	8.93e-05	0	0	0	0
Dubosiella	0	0	0	0	0	0	0	0	0	0	0	6.7e-05	0	0	0	0	0	0	0	0	0	0	0	0	0.000312444	0.000312444	0	0	0	0	0	0	6.7e-05	0.000133905	0	0	0	0.000133905	0	0	0	0.000223174	0	0	0	0	0	0	0
Campylobacter	0.000557936	0.00145063	0	0	0	0	0.000736476	0	0.000200857	0.00017854	0	0	0.000446349	6.7e-05	0.000133905	0	0	0	0	0	0.000803428	0	0	0	0	0	0.000915015	0	0	0	0.00017854	0	0	2.23e-05	6.7e-05	0.000915015	6.7e-05	4.46e-05	8.93e-05	4.46e-05	0	0.000379397	2.23e-05	2.23e-05	0	0	0.00087038	0.000245492	0.00017854
Dongia	0	0	0	0	0	0	0	0	0	0	0	2.23e-05	0	0	0	0	0	4.46e-05	0	0	0	0	0	0	0	0	0	6.7e-05	0	0	0.00825745	0	0	0	0	0	0	0	0.000312444	0	0	0.000334762	0	0	0	0	0	0	0
Roseburia	0	0	0	0	0	0	0	0	0	0	0.000424031	0	0	0	0	0	0	0	0	0	0	0	0	0	0	0	0	0	0	0	0	0	0	0	0	0	0	0	0	0	0	8.93e-05	0	0	8.93e-05	8.93e-05	6.7e-05	0	0.000111587
Azospirillum	0	0.000111587	0	0	0	0	0	0	0	0	0	0	0	0	0	0	0	0	0	0	0	0	0	0.000602571	0	0	0	0	8.93e-05	0	0	2.23e-05	0	0	8.93e-05	0.000312444	0	0	0	0	0	0	0.000156222	0	4.46e-05	0	8.93e-05	0	0.000267809
Persicirhabdus	0	0	0	0	0	0	0	0	0	0	0	0.00174076	0	0	0	0	0	0.00461971	0	0	0	0	0	0	0	0	0	0.00495447	0	0	0	0.00718622	0.000691841	0	0	0	0.00763257	0.00466435	0	0	0	0.000803428	0	0	0	0	0	0	0
Megamonas	0	0	0	0	0	0	0	0	6.7e-05	0	0	2.23e-05	0	0	0	0	0	8.93e-05	0	0	0	0	0	0.000446349	0.000290127	0	0	0	0	0	0	0	0	0	0	0	0	0	4.46e-05	0	0	0	0	0	0	0	0	0	0
NS4_marine_group	0	0	0	0	0	0	0	0	0	0	0	0.00287895	0	0	0	0	0	0.00649438	0	0	0	0	0	0	0	0	0	0.00602571	0	0	0	0.00736476	0.000602571	0	0	0	0.00633815	0.0048652	0	0	0	0.00145063	0	0	0	0	0	0	0
Dolosigranulum	0	0	0	0	0	0	0	0	2.23e-05	0	0	0	0	0	0	0	0	0	0	0	0	0	0	0	0	0	0	0	0	0	0	0	0	0	0	0	0	0	0	0	0	0	4.46e-05	0	0	0	0	0	8.93e-05
Lachnospira	0	0	0	0	0	0	0	0	0.000111587	0	0.000133905	4.46e-05	0	0	0	0	0	0	0	0	0.000133905	0	0	0	0	0	0	0	0	0	0	8.93e-05	0	0	0	0	0	0	0	0	0	0	0	0	0	0	0	0	0
Stenotrophomonas	0	0	0	0	0	0	0	0	0	0	0.000334762	8.93e-05	0	0	0	0	0	0.000156222	0	0	6.7e-05	4.46e-05	0	0	0.00234333	0	0	0	0	0	0	0.000200857	0	0.000133905	0	0	6.7e-05	4.46e-05	2.23e-05	0	0	8.93e-05	0	2.23e-05	6.7e-05	0	0	0	0
[Ruminococcus]_torques_group	0	0	0	0	0	0	0	0	0	0	0	0	0	0	0	0	0	8.93e-05	0	0	0	0	0	0.000513301	0.00185235	0.000223174	0	0.000223174	0	0	0.000557936	0.000133905	4.46e-05	0	0	0	0.000468666	0.000267809	0	0	0	0.000111587	0	0	0	0	0	0	0
Deinococcus	0	0	0	0	0	0	0	0	0	0	0	0	0	0	0	0	0	6.7e-05	0	0	0.000290127	2.23e-05	0	0	0.000915015	0	0	0	0	0	0	0	0	0	0	0	4.46e-05	2.23e-05	0	2.23e-05	0	0	0	0	0	0	0	0	0
Candidatus_Puniceispirillum	0	0	0	0	0	0	0	0	0	0	0	0.00348152	0	0	0	0	0	0.00638279	0	0	0	0	0	0	0	0	0.000535619	0.00711926	0	0	0	0.00702999	0.00087038	0	0	0	0.00673987	0.00522228	0	0	0	0.00272273	0	0	0	0	0	0	0
UCG-005	0	0	4.46e-05	0	0	0	4.46e-05	0	0.000111587	0	6.7e-05	0	8.93e-05	0	0	0	0	0.000133905	0	0	0	0	0	0	0.00196393	0	0	6.7e-05	0	0	0	0	8.93e-05	0	0	0	6.7e-05	0.00017854	0	0	0	0.000334762	0	0	0	2.23e-05	0.000200857	0	0
Butyricicoccus	0	0	0	0	0	0	0	0	0	0	0	0	0	0	0	0	0	0	0	0	0.000557936	0	0	0	0.000446349	0	0	8.93e-05	0	0	0	0	0	0	0	0	0	0	0	0	0	0	0	0	0	0	0	0	0
unidentified_Mitochondria	0	0	0	0	0	0	0	0	0	0	0.00120514	0.000647206	4.46e-05	0	0	0	0	0.000714158	0	0	0	0	0.00459739	0.00176308	0.000111587	8.93e-05	0	0.000513301	0.00017854	0	0.00165149	0.000312444	0.000133905	0	0	0	0.000312444	0.000624888	0	0	0	0.000691841	0	0	0.000156222	0	0	0	8.93e-05
Collinsella	4.46e-05	0	6.7e-05	0	0	0	6.7e-05	0	6.7e-05	0	0	6.7e-05	0	0	0	0	0	0.000223174	0	0	0	0	0	0	0.000424031	0.0010266	0	0.00017854	0	0	0.00158454	0.00017854	6.7e-05	0	0	0	8.93e-05	0.00017854	0	0	0	0	0	0	0.000111587	0	0	0	4.46e-05
OM60(NOR5)_clade	0	0	0	0	0	0	0	0	0	0	0	0.00151759	0	0	0	0	0	0.00644974	0	0	0	0	0	0	0	0	0	0.00406178	0	0	0	0.00618193	0.000490984	0	0	0	0.00468666	0.00263346	0	0	0	0.000580254	0	0	0	0	0	0	0
Alloprevotella	0	0	0	0	0	0	0	0	0	0	0	2.23e-05	0	0	0	0	0	0	0	0	0	0	0	0.000245492	0.00214248	0.000111587	0	0	0	0	0.000312444	0	0	0	0	0	0	0	0	0	0	8.93e-05	0	0	0	0	0	0	0
Serratia	0	0	0	0	0	0	0	0	2.23e-05	0	0.000602571	0	0	0	0	0	0	0.000223174	0	0	0	0	0.000758793	0.000446349	0.00631584	0	0	0.00017854	0.000111587	0	0.000513301	8.93e-05	0	0.000245492	8.93e-05	0	0.000200857	6.7e-05	2.23e-05	0	0	6.7e-05	0	0	4.46e-05	0	0	0	0.00017854
Cupriavidus	0	0	0	0	0	0	0	0	0	0	0	0	0	0	0	0	0	4.46e-05	0	0	0	0	0	0	0	0	0	0	4.46e-05	0	0	0	0	0	0	0	0	0	0	0	0	0	0	0	0	0	0	0	0
SUP05_cluster	0	0	0	0	0	0	0	0	0	0	0	0.00310212	0	0	0	0	0	0.00497679	0	0	0	2.23e-05	0	0	0	0	0.000312444	0.00526692	0	0	0	0.00482057	0.00104892	0	0	0	0.00618193	0.00430727	0	0	0	0.00218711	0	0	0	0	0	0	0
DNF00809	0	0	0	0	0	0.000669523	0	0	0	0	0	0	0	0	0	0	0	0	0	0	0	0	0	0	0.000401714	0	0	0	0	0	0	0	0	0	0	0	0	0	0	0	0	0	0	0	0	0	0	0	0
Micrococcus	0	0	0	0	0	0	0	0	2.23e-05	0	0	0	0	0	0	0.000111587	0	0	0	0	8.93e-05	0	0	0	0	0	0	0	0	0	0	0	0	0	0	0	0.000156222	0	8.93e-05	0	0	0	0	0	0	0	0	0	0.000156222
Methyloversatilis	0	0	6.7e-05	6.7e-05	0	0	0	0	0.000334762	0	0.00171844	2.23e-05	8.93e-05	2.23e-05	0	4.46e-05	6.7e-05	2.23e-05	0	0	0.000334762	0	0.00468666	0.00292358	0.00124978	0.000334762	0.000111587	0	0.00017854	0	0.0038386	0	0	0.000401714	0	0	0	4.46e-05	2.23e-05	0	0	2.23e-05	0	0	0	4.46e-05	4.46e-05	0	0.000312444
Uruburuella	0	0	0	0	0	0	0	4.46e-05	0	0	0.00194162	0	6.7e-05	0	0	0	6.7e-05	2.23e-05	0	0	0.000200857	0	0.000357079	0.000981968	0	0.000602571	0	0	0	0	6.7e-05	0	0	0	6.7e-05	0.00118282	0	0	0	0	0	0	2.23e-05	4.46e-05	2.23e-05	0	0	0	0.000334762
Defluviitoga	0	0	0	0	0	0	0	0	0	0	0	0	0	0	0	0	0	0	0	0	0	0	0	0	0	0	0	0	0	0	0	0	0	0	0	0	0	0	0	0	0	0	0	0	0	0	0	0	0
Georgenia	0	0	0.000111587	0	0	0	0	0	0	0	0	0	0	0	0	0	0	0	0	0	0	0	0	0	0.000468666	0	0	0	0	0	0	0	0	0	0	0	0	0	0	0	0	0	0	0	0	0	0	0	0
Klebsiella	0	0	0	0	0	0	0	0	0	0	0	0.00017854	0	4.46e-05	0	0	0	0.000357079	0	0	0.000133905	0	0	0	0.000647206	0	0	0.000379397	0	0	0	0.00017854	0	0	0	0	0.00198625	0	0	0	0	0	0	0	0.000133905	0	0	0	0
Porphyromonas	0.000245492	0.00100428	0	0	6.7e-05	0	0.00316908	0	6.7e-05	2.23e-05	0	0	0.000490984	0	4.46e-05	0	0	6.7e-05	0	0	0.000357079	0	0	0.000647206	8.93e-05	0	0.000557936	0	0	0	0.000557936	0	0.00017854	0	8.93e-05	0.000647206	0	8.93e-05	0	0.000111587	0	0.000424031	0	0.000111587	0	0	0.00171844	0.00151759	8.93e-05
Turicibacter	0	0	0	0	0	0	0	0	0	0	0	8.93e-05	0	0	0	0	0	4.46e-05	0	0	0	0	0	0	0.000312444	0	0	0.000111587	0	0	6.7e-05	0	6.7e-05	0	0	0	0.000200857	0	0	0	0	0	0	0	0	4.46e-05	0	0	0
Erysipelatoclostridium	0	0	0	0	0	0	0	0	0	0	0	0	0	0	0	0	0	0.000111587	0	0	0.000513301	0	0	0	0.00145063	0	0	0	0	0	0.00138368	0	0	0	0	0	6.7e-05	8.93e-05	0	0	0	0	0	0	4.46e-05	0	0	0	0
Proteus	0	0	0	0	0	0	0	0	0	0	0	0	0	0	0	0.000245492	0	0	0	0	0	0	0	0	0	0	0	0	0	0	0	0	0	0	0	0	6.7e-05	0	0	0	0	0	0	0	0	0	0	0	0
Sulfitobacter	0	0	0	0	0	0	0.000133905	0	0	0	0	0.00122746	0	0	0	0	0	0.00307981	0	0	0	0	0	0	0	0	0	0.00390555	0	0	0	0.00508838	0.000156222	0	0	0	0.0051107	0.00290127	0	0	0	0.0010266	0	0	0	0	0	0	0
Undibacterium	0	0	0	0	0	0	0	0	0	0	0	0	0	0	0	0	0	0	0	0	0	0	0	0	0	0	0	0	0	0	0	4.46e-05	0	0	0	0	4.46e-05	0	0	0	0	0	0	0	0	0	0	0	0
Enterobacter	0	0	0	0	0	0	0	0	0	0	0	2.23e-05	0	0	0	0	0	0.000334762	0	0	0.000357079	0	0	0.000357079	0.00245492	0.000200857	0	0	0.000223174	0	0	0.000468666	0.000111587	0	0	0	0.000223174	0.000379397	0	0	0	0.000200857	0	0	0	0	8.93e-05	0	0
Psychrobacter	0	0	2.23e-05	0	0	0	0	0	0	0	0	0.00196393	0	0	0	0	0	0.00357079	0	0	6.7e-05	0	0	0	0.000223174	0	0	0.00388324	0	0	0.00120514	0.00406178	0.000513301	0	0	0	0.00493215	0.00283432	0	0	0	0.00158454	0	0	0	0	0	0	0
Fusicatenibacter	0	0	0.000379397	0	0	0	0	0	0	0	4.46e-05	0	0	0	0	0	0	0.000156222	0	0	0	0	0.00124978	0	0.000133905	0.000557936	0	0	0	0	0	8.93e-05	0	0	0	0	6.7e-05	4.46e-05	0	0	0	6.7e-05	0	0	4.46e-05	2.23e-05	0	0	0
Gaiella	0	0	0	0	0	0	0	2.23e-05	0	0	0.000245492	2.23e-05	0	0	0	0	0	8.93e-05	0	0	0	0	0	0	0.00109355	0.000156222	0	6.7e-05	0	0	0.0048652	2.23e-05	4.46e-05	0.000290127	0	0	0	2.23e-05	6.7e-05	0	0	0.000200857	0	0	0	0	0.000334762	0	4.46e-05
Treponema	0	0	4.46e-05	0.000133905	0	0	0	0	0	0.000133905	0	0	0	0	0	0	0	0	0	0	0	0	0	0	0	0	0.000557936	0	0	0	0	0	6.7e-05	0	0	0.000401714	0	0	0	0	0	0.000334762	0	0.000111587	0.000133905	0	0.00017854	0	0
Mitsuaria	0	0	0	0	0	0	0	0	0	0	0	0	0	0	0	0	0	0	0	0	0	0	0	0	0	0	0	0	0	0	0	0	0	0.000424031	0	0	0	0	0	0	0	0.000133905	0	0	0	0	0	0	0
Allobaculum	0	0	0	0	0	0	0	0	0	0	0	8.93e-05	0	0	0	0	0	6.7e-05	0	0	0	0	0	0	0	0	0	0	0	0	0	0	0	0	0	0	0.000133905	0	0	0	0	0	0	0	0	0	0	0	0
NS3a_marine_group	0	0	0	0	0	0	0	0	0	0	0	0.00232101	0	0	0	0	0	0.00392787	0	0	0	0	0	0	0.000223174	0	0	0.00395019	0	0	0	0.00397251	0.000446349	0	0	0	0.00477593	0.00392787	0	0	0	0.00131673	0	0	0	0	0	0	0
Polaribacter	0	0	0	0	0	0	0	0	0	0	0	0.0019193	0	0	0	0	0	0.00468666	0	0	0	0	0	0	0	0	0	0.00453044	0	0	0	0.00477593	8.93e-05	0	0	0	0.00437422	0.00348152	0	0	0	0.00100428	0	0	0	0	0	0	0
Peptoniphilus	0.00017854	0.000446349	6.7e-05	0	8.93e-05	0.00200857	0.0033253	0	0.000223174	0.00185235	0	0	0.000223174	8.93e-05	6.7e-05	0.00017854	0	0	0.000133905	2.23e-05	0.000915015	4.46e-05	0.000267809	0	0.000312444	0	0.0010266	0	0	0	0	0	8.93e-05	0.00232101	6.7e-05	0.00095965	0	0	0.000290127	0	0	0	0	0	0.000758793	0	0.00477593	0.000803428	0.00120514
Polycyclovorans	0	0	0	0	0	0	0	0	0	0	0	0.000379397	0	0	0	0	0	0.000446349	0	0	0	0	0.00466435	0	0	0	0	0.000736476	0	0	0	0.000490984	0	0	0	0	0.000580254	0.000490984	2.23e-05	0	0	0.000357079	0	0	0	0	0	0	0
Rikenellaceae_RC9_gut_group	0	0	0	6.7e-05	0	0	0	0	0	0	0	2.23e-05	0	0	0	0	0	2.23e-05	0	0	0	0	0	0	0.000312444	0	0	6.7e-05	0	0	0	0	0	6.7e-05	0	0	0	0	0.000133905	0	0	0	0	0	0	4.46e-05	0	6.7e-05	0
Aurantivirga	0	0	0	0	0	0	0	0	0	0	0	0.00178539	0	0	0	0	0	0.00426263	0	0	0	0	0	0	0	0	0	0.00466435	0	0	0	0.00441885	0.000334762	0	0	0	0.00459739	0.00325835	0	0	0	0.000981968	0	0	0	0	0	0	0
Brevundimonas	0	0	0	0	0	0	0	0	0	0	0	0.000133905	0	0	0	0	0	0.000267809	2.23e-05	0	0	0	0	0	2.23e-05	0	0	0.000223174	2.23e-05	0	0	0.000156222	0	0	0	0	0.000156222	0.000133905	2.23e-05	0	0	0.000424031	0	0	0	0	0	0	2.23e-05
Barnesiella	0	0	0	0	0	0	0	0	2.23e-05	0	0	2.23e-05	0	0	0	0	0	0	0	0	0	0	0	0	0.000156222	0	0	0	0	0	0	0	0	0	0	0	0	0	0	0	0	0	0	0	0	0	0	0	0
Dorea	0	0	0.000468666	0	0	0	0	0	0	0	0	6.7e-05	0	0	0	0	0	0	0	0	0	0	0	0	0.00113819	0.000200857	0	0	0	0	0	0	4.46e-05	0	0	0	0	0	0	0	0	0	0	0	6.7e-05	0	0	0	8.93e-05
Colidextribacter	0	0	6.7e-05	0	0	0	0	0	0	0	0	0.000133905	0	0	0	0	0	0.00017854	0	0	0	0	0	0	0.000357079	0	0	0	0	0	0	0	0	0	0	0	0	0	0	0	0	0.000223174	0	0	0	0	0	0	0
Steroidobacter	0	0	0	0	0	0	0	0	0	0	0	0	0	0	0	0	0	0.000111587	0	0	0	0	0	0.00162917	0.00395019	0	0	8.93e-05	0	0	0.00129441	0.00017854	0	0	0	0	0.000156222	0.00017854	2.23e-05	0	0	0	0	0	0	0	0	0	0
Bombella	0	0	0	0	0	0	0	0	0	0	0	0	0	0	0	0	0	0	0	0	0	0	0	0	0	0	0	0	0	0	0	0	0	0	0	0	0	0	0	0	0	0	0	0	0	0	0	0	0
Christensenellaceae_R-7_group	0	0	0.000111587	0	0	0	0	0	0	0	0.000245492	0.000133905	0	0	0	0	0	0.000156222	0	0	0	0	0	0	0.00100428	6.7e-05	0	0.000312444	0	0	0	6.7e-05	0	0	0	0	0.000245492	0.000334762	0	0	0	0.000223174	0	0	0	0	0	6.7e-05	0
UCG-002	0	0	8.93e-05	0	0	0	4.46e-05	0	0	0	0	0	0	0	0	0	0	0	0	0	0	0	0	0	0	0	0	0	0	0	0	0	6.7e-05	0	0	0	6.7e-05	0.000200857	0	0	0	0	0	0	0	0	0	0	0
Pseudohongiella	0	0	0	0	0	0	0	0	0	0	0	0.00227638	0	0	0	0	0	0.00352616	0	0	0	0	0	0	0	0	0	0.00419568	0	0	0	0.00379396	0.000424031	0	0	0	0.00408409	0.00336993	0	0	0	0.000781111	0	0	0	0	0	0	0
Salsuginibacillus	0	0	0	0	0	0	0	0	0	0	0	0	0	0	0	0	0	0	0	0	0	0	0	0	0	0	0	0	0	0	0	0	0	0	0	0	0	0	0	0	0	0	0	0	0	0	0	0	0
Weissella	0	0	0	0	0	0	0	0	0	0	0.00136136	4.46e-05	0	0	0	0	0	0	0	0	0	0	0	0	8.93e-05	4.46e-05	0	0	0	0	0	0	0	0	0	0	0	4.46e-05	0	0	0	0	0	0	0	0	0	0	0
Phascolarctobacterium	0	0	0	0	0	0	0	0	0	0	6.7e-05	0	0	0	0	0	0	0	0	0	0	0	0	0	0	0	0	0	0	0	0.000156222	0	0	0	0	0	0	6.7e-05	0	0	0	0	0	0	0	0	0	0	0
unidentified_NS9_marine_group	0	0	0	0	0	0	0	0	0	0	0	0	0	0	0	0	0	0	0	0	0	0	0	0	0.00401714	0	0	0	0	0	0	0	0	0	0	0	0	0	0	0	0	0	0	0	0	0	0	0	0
Truepera	0	0	0	0	0	0	0	0	0	0	8.93e-05	0	0	0	0	0	0	6.7e-05	0	0	0	0	0	8.93e-05	0.000803428	0	0	0	6.7e-05	0	0	0	0	0	0	0	0	0	0	0	0	0	0	0	0	0	0	0	2.23e-05
Kribbella	0	0	0	0	0	0	0	0	0	0	0	0	0	0	0	0	0	0	0	0	0	0	0	0	0	0	0	0	0	0	0.00395019	6.7e-05	8.93e-05	0	0	0	0	4.46e-05	6.7e-05	0	0	0	0	0	0	0	0	0	0
Family_XIII_AD3011_group	0	0	0	0	0	0	0	0	0	0	0.000111587	0	0	0	0	0	0	0	0	0	0	0	0	0.000490984	0	0	0	0	0	0	0	0	0	0	0	0	0	0	0	0	0	0	0	0	2.23e-05	0	0	0	0
Oleispira	0	0	0	0	0	0	0	0	0	0	0	0.00185235	0	0	0	0	0	0.00249955	0	0	4.46e-05	0	0	0	0	0	0	0.00174076	0	0	0	0.0022987	0.000133905	0	0	0	0.00381628	0.00136136	0	0	0	0.000758793	0	0	0	0	0	0	0
Bradyrhizobium	0	0	0	0	0	0	0	0	0	0	0.00167381	0.000156222	0	0	0	0	0	0.000334762	0	0	0	0	0.0037047	0.00303517	0.000981968	0	4.46e-05	0.000357079	0	0	0.00109355	0.000334762	6.7e-05	0	0	0	0.000200857	0.000245492	0	0	0	0	0	0	0	0	0	0	0.000223174
unidentified_SAR116_clade	0	0	0	0	0	0	0	0	0	0	0	0.0015399	0	0	0	0	0	0.00296822	0	0	0	0	0	0	0	0	0	0.00296822	0	0	0	0.00321371	0.000557936	0	0	0	0.0037047	0.00236565	0	0	0	0.000714158	0	0	0	0	0	0	0
Terrimonas	0	0	0	0	0	0	0	0	0	0.000245492	0	0	0	0	0	0	2.23e-05	0	0	0	0	0	0	0	0	0	0	6.7e-05	6.7e-05	0	0	0	0	0	0	0.000691841	0	0	0	0	0	6.7e-05	0	4.46e-05	0	0	0	0	0.000111587
Synechococcus_CC9902	0	0	0	0	0	0	8.93e-05	0	0	0	0	0.00118282	0	0	0	0	0	0.0033253	0	0	0	0	0	0	0	0	0	0.00359311	0	0	0.000200857	0.00341457	0.000647206	0	0	0	0.0033253	0.00194162	0	0	0	0.00127209	0	0	0	0	0	0	0
[Eubacterium]_eligens_group	0	0	0	0	0	0	0	0	0	0	0	0	0	0	0	0	0	0	0	0	0	0	0	0	0	0	0	0	0	0	0	0	0	0	0	0	0	0	0	0	0	0	0	0	0	0	0	0	0
Fastidiosipila	0	0	0	0	0	0	0	0	0	0	0	0	0	0	0	0	0	0	0	0	0	0	0	0	0	0	0	0	0	0	0	0	0	0	0	0	0	0	0	0	0	0	0	0	0	0	0.000223174	8.93e-05	8.93e-05
Phenylobacterium	0	0	0	0	0	0	0	0	0	0	0	0	8.93e-05	0	0	0	0	0	0	0	4.46e-05	0	0.00348152	0.000468666	0	0	0	0	0	0	0	2.23e-05	0	0	0	0	0	0	0	0	0	0.000156222	0	0	0	0	0	0	0
Luteimonas	0	0	0	0	0	0	0	0	0	0	0	0	0	0	0	0	0	0	0	0	0	0	0	0	0.00307981	0	0	0	0	0	0	4.46e-05	0	0	0	0	2.23e-05	0	0	0	0	0	0	0	2.23e-05	0	0	0	0
Nocardioides	0	0	0	0	0	0	0	0	4.46e-05	0	0.000490984	0.000156222	0	0	0	0	0	0.000379397	0	0	0	0	0	0.00107124	0.000245492	0.000267809	0	0.000357079	0	0	0.00334762	0.000267809	0	0	0	0.000245492	0.000312444	0.000245492	0.000290127	0	0	0.000111587	0	0	0	0	0	0	0
Anaerostipes	0	0	8.93e-05	0	0	0	0	0	0	0	0	0	0	0	0	0	0	0	0	0	0	0	0.000424031	0.00017854	0.000714158	0.000223174	0	0	0	0	0	0	0	0	0	0	6.7e-05	4.46e-05	8.93e-05	0	0	0	0	0	0	0	0	0	0
Kocuria	0	0	0	0	0	0	0	0	0	0	0	0.000133905	0	0	0	0	0	0.000334762	0	0	0	0	0	0	0.000290127	0	0	6.7e-05	0	0	0	0.000401714	0	0	0	0	0.000290127	0	0	0	0	6.7e-05	0	0	0	0	0	0	0
Aureimonas	0	0	0	0	0	0	0	0	0	0	0	2.23e-05	0	0	0	0	0	0.00017854	0	0	0	0	0	2.23e-05	0	0	0	0.000200857	0	0	4.46e-05	0.000111587	0	0	0	0	0.000156222	0.000133905	0	0	0	0.000223174	0	0	0	0	0	0	0
JTB255_marine_benthic_group	0	0	0	0	0	0	0	0	0	0	0	0	0	0	0	0	0	0.000111587	0	0	0	0	0	0	0	0	0	0	0	0	0	0	0	0	0	0	0	0	0	0	0	0	0	0	0	0	0	0	0
Planifilum	0	0	0	0	0	0	0	0	0	0	0	0	0	0	0	0	0	4.46e-05	0	0	0	0	0.0033253	0	0	0	0	0	0	0	0	0	0	0	0	0	0	0	0	0	0	0	0	0	0	0	0	0	0
Solirubrobacter	0	0	0	0	0	0	0	0	0	0	0	0	0	0	0	0	0	0.000156222	0	0	0	0	0	0	0	0	0	0	0	0	0.00330298	0.000133905	0	0	0	0	0	8.93e-05	0.000200857	0	0	0	0	0	0	0	0	0	0
Fretibacterium	0	0	0	0	0	0	0	0	0	0	0	0	0	0	0	0	0	0	0	0	0	0	0	0	0	0	0	0	0	0	0	0	0	0	0	0	0	0	0	0	0	0	0	0	0	0	0	0	0
Thermicanus	0	0	0	0	0	0	0	0	0	0	0	0	0	0	0	0	0	0	0	0	0	0	0.00330298	8.93e-05	0	0	0	0	0	0	0.00283432	0	0	0	0	0	0	0	0	0	0	0	0	0	0	0	0	0	0
Lachnoanaerobaculum	0	0	0	0	0	0	0	0	0	0	0	0	0	0	0	0	4.46e-05	0	0	0	0	0	0	0	0	0	0	0	0	0	0	0	0	0	0	0	6.7e-05	0	0	0	0	6.7e-05	0	0	0	0	0	0	0
Asteroleplasma	0	0	0	0	0	0	0	0	0	0	0	0	0	0	0	0	0	0	0	0	0	0	0	0	0	0	0	0	0	0	0	0	0	0	0	0	0	0	0	0	0	0	0	0	0	0	0	0	0
RB41	0	0	0	0	0	0	0	0	0	0	0.000267809	4.46e-05	0	0	0	0	0	0.000200857	0	0	0	0	0.000111587	0.000357079	0	4.46e-05	0	0	0	0	0.00321371	0.000111587	6.7e-05	0	0	0	0	0	0.000580254	0	0	0.000290127	0	0	0	0	0	0	0.000156222
Leptotrichia	0	0	0	0	0	0	0	0	0	0	0	0	0	0	0	0	0	0	0	0	0.000156222	0	0	0	0.000446349	0	0	4.46e-05	0	2.23e-05	0.000245492	0	0	0.000133905	0	0	4.46e-05	0	0	8.93e-05	0	0.000133905	0	0	6.7e-05	0	0	0	0
Pedomicrobium	0	0	0	0	0	0	0	0	0	0	0	0	0	0	0	0	0	0.000133905	0	0	0	0	0	0	0	4.46e-05	0	0	0	0	0	0.000111587	0	0	0	0	0	0	0	0	0	0	0	0	0	0	0	0	0
Selenomonas	0	0	0	0	0	0	0	0	0	0	0	0	0	0	0	0	0	0	0	0	6.7e-05	0	0	0	0.000245492	0	0	0	0	0	0	0	0	0.00017854	0	0	0	0	0	0	0	0	0	0	0	0	0	0	0
[Eubacterium]_ventriosum_group	0	0	0	0	0	0	0	0	0	0	0	0	0	0	0	0	0	0	0	0	0	0	0	0	0.000825745	0	0	0	0	0	0	0	0	0	0	0	0	0	0	0	0	0	0	0	2.23e-05	0	0	0	0
Intestinimonas	0	0	0	0	0	0	0	0	0	0	0	0.000156222	0	0	0	0	0	0.000156222	0	0	0	0	0	0	0	0	0	0.000111587	0	0	0	0.00017854	0	0	0	0	0	0	0	0	0	0	0	0	0	0	0	0	0
Actinomyces	2.23e-05	0	0	0	0	0	0	0	8.93e-05	0	0.000200857	0	0	0	0	4.46e-05	0	0	0	0	8.93e-05	0	0	0.0010266	0	0	0	2.23e-05	0	0.000223174	0	0	0	0	0	0	0	0	0	0	0	0	0	0	4.46e-05	0	0	0	0
Prevotellaceae_UCG-001	2.23e-05	0.00147295	0	0	0	0	0	0	0	0	0.000937333	0	0	0	0	0	2.23e-05	0	0	0	2.23e-05	0	0	0.000401714	0	0	0	0	0	0	0	0	0	0	0	0	0	0	0	0	0	0	0	0	4.46e-05	0	0	0	6.7e-05
Halioglobus	0	0	0	0	0	0	0	0	0	0	0	0.00120514	0	0	0	0	0	0.00218711	0	0	0	0	0	0	0	0	0	0.00303517	0	0	0	0.00256651	0.000156222	0	0	0	0.00227638	0.00149527	0	0	0	0.000424031	0	0	0	0	0	0	0
Lysinibacillus	0	0	0	0	0	0	0	0	0	0	0	0	0	0	0	0	0	0	0	0	0	0	0.00100428	0	0	0	0	0	0	0	8.93e-05	0	0	0	0	0	2.23e-05	0	0.000111587	0	0	0	0	0	0	0	0	0	0
Jonquetella	0	0	0	0	0	0	0	0	0	0	0	0	0	0	0	0	0	0	0	0	0	0	0	0	0	0	0	0	0	0	0	0	0	0	0	0	0	0	0	0	0	0	0	0	0	0	0.00296822	0.000981968	0
Nitrospina	0	0	0	0	0	0	0	0	0	0	0	2.23e-05	0	0	0	0	0	8.93e-05	0	0	0	0	0	0	0	0	0	6.7e-05	0	0	0	6.7e-05	0	0	0	0	0	0.000111587	0	0	0	0	0	0	0	0	0	0	0
Cellvibrio	0	0	0	0	6.7e-05	0	0	0	0	0	0	2.23e-05	0	0	0	0	0	0	0	0	0	0	0	0	0.0010266	0	0	0	0	0	0	2.23e-05	0	0	0	0	0	0	0	0	0	0	0	0	0	0	0	0	0
Yoonia-Loktanella	0	0	0	0	0	0	0	0	0	0	0	0.00131673	0	0	0	0	0	0.00232101	0	0	0	0	0	0	0	0	0	0.00292358	0	0	0	0.00236565	0.00017854	0	0	0	0.002812	0.00149527	0	0	0	0.000691841	0	0	0	0	0	0	0
Membranicola	0	0	0	0	0	0	0	0	0	0	0	0	0	0	0	0	0	0	0	0	0	0	0	0	0.00100428	0	0	0	0	0	0	0	0	0	0	0	0	0	0	0	0	0	0	0	0	0	0	0	0
Halomonas	0	0	0	0	0	0	0	0	0	0	0.000267809	0	0	0	0	0	0	4.46e-05	0	0	0	0	0	0.001406	0.00087038	0	0	0.000156222	0	0	0.00278968	0.000223174	0	0	0	0	8.93e-05	0.000111587	0.000200857	0	0	0	0	0	0	0	0	0	0
Candidatus_Aquiluna	0	0	0	0	0	0	0	0	0	0	0	0.000468666	0	0	0	0	0	0.00147295	0	0	0	0	0	0	0	0	0	0.0010266	0	0	0	0.00149527	6.7e-05	0	0	0	0.00116051	0.000691841	0	0	0	0.000334762	0	0	0	0	0	0	0
Glycomyces	0	0	0	0	0	0	0	0	0	0	0	0	0	0	0	0	0	0	0	0	0	0	0	0	0	0	0	0	0	0	0	0	0	0	0	0	0	0	0	0	0	0	0	0	0	0	0	0	0
Paenibacillus	0	0	0	0	0	0	0	0	0	0	0	2.23e-05	0	0	0	0	0	4.46e-05	0	0	0	0	0	0	0.000379397	0	0	6.7e-05	0	0	0.00147295	0	0	0	0	0	6.7e-05	0	0.000446349	0	0	0	0	0	0	0	0	0	4.46e-05
Sulfurovum	0	0	0	0	0	0	0	0	0	0	0	0.00095965	0	0	0	0	0	0.000312444	0	0	0	0	0	0	0	0	0	0.00209784	0	0	0	0.00133905	0.000267809	0	0	0	0.00109355	0.00256651	0	0	0	0.00285663	0	0	0	0	0	0	0
Odoribacter	0	0	0	0	0	0	0	0	0	0	0	0	0	0	0	0	0	0	0	0	6.7e-05	0	0.000267809	0.000245492	0	0	0	0	0	0	0	0	0	0	0	0	0	2.23e-05	0	0	0	0.000156222	0	0	0	0	0	0	0
Aeromicrobium	0	0	0	0	0	0	0	0	0	0	0	0	0	0	0	0	0	0	0	0	0	0	0	0	0	0	0	0	0	0	0.000379397	0	0	0	0	0	0	0	0.000133905	0	0	0	0	0	0	0	0	0	0
Parasegetibacter	0	0	0	0	0	0	0	0	0	0	0	0	0.000156222	4.46e-05	0	0	0	0	0	0	0	0	0	0	0	0	0	0	0.000267809	4.46e-05	0	0	4.46e-05	0	0.000200857	0	0	0	0	0	0	0.000133905	0	0	0	0	0	0	0
Rothia	0	0	0	0	0	0	0	0	0	0	0.000156222	0	0	0	0	0	0	0.000156222	0	0	0.000133905	0	0	0	0.000714158	4.46e-05	0	0	0	0	0	2.23e-05	0	0	0	0	0.000156222	0.000156222	0	0	0	0	0	0	0	0	0	0	6.7e-05
Rubrobacter	0	0	0	0	0	0	0	0	0	0	0.000312444	8.93e-05	0	0	0	0	0	0.000937333	0	0	0	0	0	0.000223174	0	0	0	0.000647206	6.7e-05	0	0.00278968	0.000580254	0	6.7e-05	0	0	0.000825745	0.000714158	4.46e-05	0	0	4.46e-05	0	0	0	0	0	0	0
Holdemanella	0	0	4.46e-05	0	0	0	0	0	0	0	0	0	0	0	0	0	0	0	0	0	0	0	0	0	0	0	0	0	0	0	0	0	0	0	0	0	0	0	0	0	0	0	0	0	0	0	0	0	0
unidentified_Vicinamibacterales	0	0	0	0	0	0	0	0	0	0	0	0	0	0	0	0	0	0	0	0	0	0	0	0	0	0	0	0	0	0	0.000669523	0	0	0	0	0	4.46e-05	0	0	0	0	0	0	0	0	0	0	0	0
Butyricimonas	0	0	0	0	0	0	0	0	0	0	0	0	0	0	0	0	0	0	0	0	0	0	0	0	0.00100428	0	0	0	0	0	0	0	0	0	0	0	0	0	0	0	0	0	0	0	0	0	0	0	0
unidentified_AEGEAN-169_marine_group	0	0	0	0	0	0	0	0	0	0	0	0.000758793	0	0	0	0	0	0.00234333	0	0	0	0	0	0	0	0	0	0.00209784	0	0	0	0.00245492	0.000490984	0	0	0	0.00272273	0.00207552	0	0	0	0.000156222	0	0	0	0	0	0	0
Parvimonas	0	0	0	0	0	0	0	0	4.46e-05	0	0	0	0	0	0	0	0	0	0	0	0	0	0	0	0	0	0	0	0	0	0	4.46e-05	4.46e-05	0	0	0	6.7e-05	0	0	0	0	0	0	0	0	0	0	0	0
Lactiplantibacillus	0	0	0	0	0	0	0	0	0	0	0	0	0	0	0	0	0	0	0	0	0	0	0	0	0.00270041	0.000133905	0	0	0	0	0	2.23e-05	0	0	0	0	0	0	0.000312444	0	0	0	0	0	0	4.46e-05	0	0	0
Woeseia	0	0	0	0	0	0	0	0	0	0	0	0.00127209	0	0	0	0	0	0.0022987	0	0	0	0	0	0	0.00017854	0	0	0.00270041	0	0	0	0.00258882	6.7e-05	0	0	0	0.00245492	0.00162917	0	0	0	0.000669523	0	0	0	0	0	0	0
Capnocytophaga	0	0	0	0	0	0	0	0	0	0	0	2.23e-05	0	0	0	0	0	0	0	0	0	0	0	0	0	0	0	0	0	0	0	0	0	0	0	0	0	0	0	0	0	0	0	0	0	0	0	0	0
Blastococcus	0	0	0	0	0	0	0	0	0	0	0.000156222	6.7e-05	0	0	0	0	2.23e-05	0.000624888	0	0	0	0	0	0.000758793	0.000557936	0.000290127	0	0.000624888	6.7e-05	0	0.00209784	0.000557936	0	0	0	6.7e-05	0.000669523	0.000290127	0.000267809	0	0	4.46e-05	0	0	0	0	4.46e-05	0	0.000223174
Altererythrobacter	0	0	0	0	0	0	0	0	0	0	0	0	0	0	0	0	0	0	0	0	4.46e-05	0	0	0	0.00149527	0	0	0.000156222	0	0	0.000781111	0.000334762	0	0	0	0	0	0	0	0	0	0	0	0	0	0	0	0	0
Devosia	0	0	6.7e-05	0	0	0	0	0	0	0	0	0.000156222	0	0	0	0	0	0.000267809	0	0	0	0	0.000736476	0	0.00104892	0	0	0.000334762	0	0	0.000468666	0.000267809	0	0	0	0	0.000357079	0	0	0	0	0	0	0	0	0	0	0	0
Achromobacter	0	8.93e-05	0	0	6.7e-05	0	0	4.46e-05	0	0	0	0	0	0	0	0	0	0.000111587	0	0	0	0	0	0	0.000714158	0	0	8.93e-05	0	2.23e-05	0	0.00017854	0.000133905	0.000290127	0	0.000290127	0.000200857	8.93e-05	6.7e-05	6.7e-05	0	0.000357079	0	4.46e-05	0	0	0	2.23e-05	0
Lysobacter	0	0	0	0	0	0	0	0	0	0	0.000111587	2.23e-05	6.7e-05	0	0	0	0	0	0	0	0	0	0	0	8.93e-05	0	0	2.23e-05	0	0	0	2.23e-05	0	0	0	0	2.23e-05	4.46e-05	0	0	0	2.23e-05	0	0	0	0	0	0	0
Algibacter	0	0	0	0	0	0	0	0	0	0	0	0.00111587	0	0	0	0	0	0.00207552	0	0	0	0	0	0	0	0	0	0.00236565	0	0	0	0.00261114	0	0	0	0	0.0020532	0.00198625	0	0	0	0.000133905	0	0	0	0	0	0	0
Anoxybacillus	0	0	0	0	0	0	0	0	0	0	0	0	0	0	0	0	0	0	0	0	0	0	0	0	0.00256651	0	0	0	0	0	0.000245492	0	0	0	0	0	0	0	0	0	0	0	0	0	0	0	0	0	0
Candidatus_Bacilloplasma	0	0	0	0	0	0	0	0	0	0	0	0	0	0	0	0	0	0	0	0	0	0	0	0	0	0	0	0	0	0	0	0	0	0	0	0	0	0	0	0	0	0	0	0	0	0	0	0	0
Erysipelotrichaceae_UCG-003	0	0	0.000133905	0	0	0	0	0	0	0	0	0	0	0	0	0	0	0	0	0	0	0	0	0	0.00156222	0.00017854	0	0	0	0	0	0	0	0	0	0	0	0	0	0	0	0	0	0	0	0	0	0	0
Mycobacterium	0	0	0	0	0	0	0	0	2.23e-05	0	0.000602571	0	0	0	0	0	0	0	0	0	0	0	0	0.00133905	0.00107124	0	0	0.000111587	0	0	0.00017854	4.46e-05	0	0	2.23e-05	0	0	0	4.46e-05	0	0	0.000156222	0	0	4.46e-05	0	0	0	0
Burkholderia-Caballeronia-Paraburkholderia	0	0	0	0	0	0	0	0	0	0	0.000490984	0	0	0	0	2.23e-05	0	6.7e-05	0	0	0	0	0	0.000156222	0.00180771	0.000156222	0	6.7e-05	0	0	0	6.7e-05	0	0	0	0.00254419	0	2.23e-05	0	0	0	6.7e-05	0	0	0	0	0	0	0
Fenollaria	0	0.00145063	0	0	0	0	0.00116051	0	0.000602571	0.000513301	0	0	0	0	0.000290127	0	0	0	0	0	0.00249955	0	0	0.000580254	0	0	0	0	0	0	0	0	6.7e-05	0	0	0	0	0	0	0.000200857	0	0	0	0	0	0	0.000513301	0.000267809	0.000111587
Pusillimonas	0	0	2.23e-05	0	0	0	0	0	0	0	0	2.23e-05	0	0	0	0	0	0	0	0	0	0	0	0	0.00147295	0	0	0	0	0	0	0	0	0	0	0	0	0	0	0	0	0	0	0	0	0	0	0	0
Lactococcus	0	0	0	0	0	0	0	0	0	0	0.000669523	0	4.46e-05	0	0	6.7e-05	0	0	0	0	0	0	0.000669523	0.000200857	0.000446349	0	0	0	4.46e-05	0.000133905	0.000312444	0	0	0.000312444	0	0	0	2.23e-05	0	0	0	0	0	0	0	0	0	0	0.000267809
Legionella	0	0	0	0	0	0	0	0	0	0	0	0	0	0	0	0	0	0	0	0	0	0	0	0	0	0	0	0	0	0	0	0	0	0	0	0	0	4.46e-05	0	0	0	0	0	0	0	0	0	0	0
Sphingobium	0	0	0	0	0	0	0	0	0	0	0	0	0	0	0	0	0	8.93e-05	0	0	0	0	0	0	0	0	0	8.93e-05	4.46e-05	0	0	2.23e-05	0	0	0	0	6.7e-05	0	0	0	0	0	0	0	0	0	0	0	0
Sinibacillus	0	0	0	0	0	0	0	0	0	0	0	0	0	0	0	0	0	0	0	0	0	0	0	0	0	0	0	0	0	0	0	0	0	0	0	0	0	0	0	0	0	0	0	0	0	0	0	0	0
Sphingobacterium	0	0	0	0	0	0	2.23e-05	0	0	0	0	0.000133905	0	0	0	0	0	0.000111587	0	0	0	0	0	0	0.000111587	0	0.000200857	6.7e-05	0	0	0	0.000133905	8.93e-05	0	0	0	0.000290127	6.7e-05	0	0	0	0.000535619	0.000267809	0	0	0	0	0	0
TM7a	0	0	0	0	0	0	0	0	0	0	0	0	0	0	0	0	0	4.46e-05	0	0	0	0	6.7e-05	0	0	0	0	0	0	0	0	0	0	2.23e-05	0	0	0	0	0	0	0	0.00017854	0	0	0	0	0	0	0
Porticoccus	0	0	0	0	0	0	0	0	0	0	0	0.000937333	0	0	0	0	0	0.00207552	0	0	0	0	0	0	0	0	0	0.00241028	0	0	0	0.00241028	0.000290127	0	0	0	0.00220943	0.00136136	0	0	0	0.000557936	0	0	0	0	0	0	0
unidentified_Micropepsaceae	0	0	0	0	0	0	0	0	0	0	0	0	0	0	0	0	0	0	0	0	0	0	0.00236565	0	0	0	0	0	0	0	0	0	0	0	0	0	0	0	0	0	0	0	0	0	0	0	0	0	0
Flavobacterium	0	0	0	4.46e-05	0	0	0	0	0	0	0	0.000312444	0	0	0	0	0	0.000490984	0	0	0	0.000111587	0	0	0.000267809	2.23e-05	0	0.000446349	0	0	0.000602571	0.00017854	0	0	0	0	0.000535619	0.000267809	0	0	0	0.000133905	0	0	0	0	0	0	0
Candidatus_Alysiosphaera	0	0	0	0	0	0	0	0	0	0	0	0	0	0	0	0	0	4.46e-05	0	0	0	0	0	0	0	0.000111587	0	4.46e-05	0	0	0.00087038	0	6.7e-05	0.00124978	0	0	4.46e-05	0	0	0	0	0.0010266	0	0	0.000156222	0	0	0	0
Nordella	0	0	0	0	0	0	0	0	0	0	0	0	0	0	0	0	0	6.7e-05	0	0	0	0	0	0	0	0	0	6.7e-05	0	0	0	0	0	0	0	0	2.23e-05	0	0	0	0	0	0	0	0	0	0	0	0
Streptomyces	0	0	0	0	0	0	0	0	0	0	0.00100428	0.000156222	0	0	0	0	0	0.001406	0	0	0	0	0	8.93e-05	0.00234333	0	0	0.00216479	0	0	0.0010266	0.00107124	0.000312444	0	0	0	0.00145063	0.00122746	0.000223174	0	0	0	0	0	0	0	0	0	0
Mesorhizobium	0	0	0	0	0	0	0	0	0	0	0	0	0	0	0	0	0	0	0	0	0	0	0	0.000691841	0.000245492	0	0	0	0	0	0	0.000111587	2.23e-05	0	0	0	0	0	0	0	0	0	0	0	0	0	0	0	0
Clostridium_sensu_stricto_10	0	0	0	0	0	0	0	0	0	0	0	0	0	0	0	0	0	0	0	0	0	0	0	0	0	0	0	4.46e-05	0	0	0	0	0	0	0	0	0	0	0	0	0	0	0	0	0	0	0	0	0
Taibaiella	0	0	0	0	0	0	0	0	0	0	0	2.23e-05	2.23e-05	0	0	0	0	0	0	0	0	0	0	0	0.00107124	0	0	0	0.00017854	2.23e-05	0	0	0	0.00017854	0	0.000468666	0	0	0	0	0	6.7e-05	0	0	0	0	0	0	0
Haliangium	0	0	4.46e-05	0	0	0	0	0	0	0	0.000937333	2.23e-05	0	0	0	0	0	4.46e-05	0	0	6.7e-05	0	0.00227638	0.000468666	0	0	0	0.000267809	0	0	0.0020532	0.000133905	2.23e-05	0	0	0	4.46e-05	0.000111587	0.000223174	0	0	0	0	0	0	0	0	0	4.46e-05
Exiguobacterium	0	0	0	0	0	0	0	0	0	0	0	2.23e-05	0	0	0	0	0	0	0	0	0	0	0.00120514	0.00196393	0.000133905	0	0	0	0	0	0	0	0	0	0	0	4.46e-05	0	0	0	0	6.7e-05	0	0	0	0	0	0	0
unidentified_Gemmatimonadaceae	0	0	0	0	0	0	0	0	0	0	0	6.7e-05	0	0	0	0	0	0.000111587	0	0	0	0	0	0	0	0	0	0	0	0	0	0	0	0	0	0	0	0	0	0	0	0	0	0	0	0	0	0	0
Ahniella	0	0	0	0	0	0	0	0	0	0	0	0	0	0	0	0	0	0	0	0	0	0	0	0	0.000156222	0	0	0	0	0	0	0	0	0	0	0	0	0	0	0	0	0	0	0	0	0	0	0	0
Terrisporobacter	0	0	0	0	0	0	0	0	0	0	0	8.93e-05	0	0	0	0	0	0	0	0	0	0	0	0	0.000490984	0.000334762	0	0.000290127	0	0	0	8.93e-05	0	0	0	0	0.000468666	0.000267809	0	0	0	0	0	0	6.7e-05	0	0	0	0
Rhodococcus	0	0	0	0	0	0	0	0	0	0	0	0	0	0	0	0	0	0	0	0	0	0	0	0	0.000848063	0	0	0.000111587	0	0	0	0	0	0	0	0	0	4.46e-05	8.93e-05	0	0	0	0	0	0	0	0	0	0
Acidothermus	0	0	0	0	0	0	0	0	0	0	0	0	0	0	0	0	0	0	0	0	0	0	0	0.000267809	0.00095965	0	0	0	0	0	0	0	0	0	0	0	0	0	0	0	0	0	0	0	0	0	0	0	0
Subgroup_10	0	0	0	0	0	0	0	0	0	0	0	0.000111587	0	0	0	0	0	0.000245492	0	0	0	0	0	0.000848063	0	0	0	0.000334762	0	0	0.00218711	0.000223174	0	0	0	0	0.000290127	0.000312444	0.000111587	0	0	0	0	0	6.7e-05	0	0	0	0
Chryseolinea	0	0	0	0	0	0	0	0	0	0	0	0	0	0	0	0	0	4.46e-05	0	0	0	0	0	0	0.00109355	0	0	0	0	0	0	0	0	0	0	0	0	0	0	0	0	0	0	0	0	0	0	0	0
Hydrogenophaga	0	0	0	0	0	0	0	0	0	0	0	0	0	0	0	0	0	0	0	0	0	0	0.000848063	0	0	0	0	6.7e-05	0	0	0	8.93e-05	0	0	0	0	0	4.46e-05	0	0	0	0	0	0	0	0	0	0	0
Sellimonas	0	0	0	0	0	0	0	0	0	0	0	0	0	0	0	0	0	0	0	0	0.000848063	0	0	0	0	0	0	0	0	0	0	0	0	0	0	0	2.23e-05	0	0	0	0	0	0	0	0	0	0	0	0
Commensalibacter	0	0	0	0	0	0	0	0	0	0	0	0	0	0	0	0	0	0	0	0	0	0	0	0	0	0	0	0	0	0	0	0	0	0	0	0	0	0	0	0	0	0	0	0	0	0	0	0	0
Pannonibacter	0	0	0	0	0	0	0	0	0	0	0	0	0	0	0	0	0	0	0	0	0	0	0	0	0	0	0	0	0	0	0	0	0	0	0	0	0	0	0	0	0	0	0	0	0	0	0	0	0
Coprococcus	0	0	2.23e-05	0	0	0	0	0	2.23e-05	0	0	0	0	0	0	0	0	8.93e-05	0	0	0	0	0	0	0	0	0	0	0	0	0	2.23e-05	0	0	0	0	2.23e-05	0	0	0	0	0	0	0	2.23e-05	0	0	0	0
Oribacterium	0	0	0	0	0	0	0	0	0	0	0	0	0	0	0	0	0	0	0	0	0	0	0	0	0.000468666	0	0	0	0	0	0	0	0	0	0	0	0	0	0	0	0	0	0	0	0	0	0	0	0
Murdochiella	0	4.46e-05	0	0	0	0	0.000602571	0	6.7e-05	4.46e-05	0	2.23e-05	0.000312444	0	0	0	0	0	0	0	0.00209784	0	0	0	0	0	0	0	0	0	0	8.93e-05	0	0	2.23e-05	0.000156222	0	6.7e-05	0	0	0	6.7e-05	0	0	0	0	0.00149527	0	0
Anaerovibrio	0	0	0	0	0	0	0	0	0	0	0	0	0	0	0	0	0	0	0	0	0	0	0	0	0	0	0	0	0	0	0	0	0	0	0	0	0	0	0	0	0	0	0	0	0	0	0	0	0
Solobacterium	0	0	0	0	0	8.93e-05	0	0	4.46e-05	0	0.000312444	0	0	0	0	0	0	0	0	0	0	0	0.00160686	0	0	0	0	0	0	0	0	0	0	0	0	0	0	0	0	0	0	0	0	0	0	0	0	0	0
Lachnospiraceae_UCG-004	0	0	8.93e-05	0	0	0	0	0	0	0	0	0	0	0	0	0	0	0	0	0	0	0	0	0	0.000357079	0	0	0	0	0	0	0	0	0	0	0	4.46e-05	0	0	0	0	0	0	0	0	0	0	0	0
wb1-P19	0	0	0	0	0	0	0	0	0	0	0	0	0	0	0	0	0	0	0	0	0	0	0	0	0	0	0	0	0	0	0.00207552	0	0	0	0	0	0	0	0	0	0	0	0	0	0	0	0	0	0
Erythrobacter	0	0	0	0	0	0	0	0	0	0	0	0.000781111	0	0	0	0	0	0.00169613	0	0	0	0	0	0	0	0	0	0.0020532	0	0	0.00111587	0.00165149	0.000424031	0	0	0	0.00169613	0.00149527	0	0	0	0.000915015	0	0	0	0	0	0	0
Alteromonas	0	0	0	0	0	0	0	0	0	0	0	0.000691841	0	0	0	0	0	0.00136136	0	0	0	0	0	0	0	0	0	0.00095965	0	0	0	0.00124978	0.000156222	0	0	0	0.00203089	0.000803428	0	0	0	0.000312444	0	0	0	0	0	0	4.46e-05
Halocella	0	0	0	0	0	0	0	0	0	0	0	0	0	0	0	0	0	0	0	0	0	0	0	0	0	0	0	0	0	0	0	0	0	0	0	0	0	0	0	0	0	0	0	0	0	0	0	0	0
Novosphingobium	0	0	0	0	0	0	0	0	0	0	0.00017854	6.7e-05	0	0	0	4.46e-05	0	4.46e-05	0	0	2.23e-05	0	0	0.000312444	0	0.000245492	0.000133905	0.00017854	0	0	0.00203089	0.000111587	0	0	0	0	0.00017854	0	0	0	0	0	0	0	0	0	0	0	0
Pseudoclavibacter	0	0	0	0	0	0	0	0	0	0	0	0	0	0	0	0	0	0	0	0	0	0	0.00017854	0	0	0	0	0	0	0	0	0	0	0	0	0	0	0	0	0	0	0	0	0	0	0	0	0	0
Prevotellaceae_NK3B31_group	0	0	0	0	0	0	0	0	0	0	0.00017854	0	0	0	0	0	0	0	0	0	0	0	0	0	0.000401714	0	0	0	0	0	0	0	0	0	0	0	0	0	0	0	0	0	0	0	0	0	0	0	0
Ulvibacter	0	0	0	0	0	0	0	0	0	0	0	0.000691841	0	0	0	0	0	0.00162917	0	0	0	0	0	0	0	0	0	0.0019193	0	0	0	0.00200857	0.000111587	0	0	0	0.00138368	0.00124978	0	0	0	0.000111587	0	0	0	0	0	0	0
Atopostipes	0	0	0.000156222	0	0	0	0	0	0	0	0	0	0	0	0	0	0	0	0	0	0	0	0	0	0.000245492	6.7e-05	0	6.7e-05	0	0	0	0	0	0	0	0	6.7e-05	0	0	0	0	0	0	0	0	0	0	0	0
Abiotrophia	0	0	0	0	0	0	0	0	0	0	0	0	0	0	0	0	0	0	0	0	0	0	0	0	0	0	0	0	0	0	0	0	0	0	0	0	0	0	0	0	0	0	0	0	0	0	0	0	0
Lachnospiraceae_ND3007_group	0	0	0	0	0	0	0	0	0	0	0	0	0	0	0	0	0	0	0	0	0	0	0	0	0	0	0	0	0	0	0	0	0	0	0	0	0	0	0	0	0	0	0	0	0	0	0	0	0
Komagataeibacter	0	0	0	0	0	0	0	0	0	0	0	0	0	0	0	0	0	0	0	0	0	0	0	0	0	0	0	0	0	0	0	0	0	0	0	0	0	0	0	0	0	0	0	0	0	0	0	0	0
Rubellimicrobium	0	0	0	0	0	0	0	0	2.23e-05	0	0	0.000334762	0	0	0	0	0	0.000245492	0	0	0	0	0	0.00194162	0	0.000111587	0	0.000446349	0	0	0.00174076	0.000357079	2.23e-05	0	0	0	0.000401714	0.000267809	6.7e-05	0	0	2.23e-05	0	0	0	0	0	0	4.46e-05
Colwellia	0	0	0	0	0	0	0	0	0	0	0	0.00118282	0	0	0	0	0	0.001406	0	0	0	0	0	0	0.000200857	0	0	0.0019193	0	0	0	0.00162917	0.000111587	0	0	0	0.00160686	0.00151759	0	0	0	0.00087038	0	0	0	0	0	0	0
[Eubacterium]_siraeum_group	0	0	0	0	0	0	0	0	0	0	0	6.7e-05	0	0	0	0	0	0	0	0	0	0	0	0	0	0	0	0.000223174	0	0	0	4.46e-05	2.23e-05	0	0	0	0.000133905	0	0	0	0	0.000133905	0	0	0	0	0	0	0
Glaciecola	0	0	0	0	0	0	0	0	0	0	0	0.00107124	0	0	0	0	0	0.00162917	0	0	0	6.7e-05	0	0	0	0	0	0.00171844	0	0	0	0.00185235	0.000312444	0	0	0	0.00189698	0.00145063	0	0	0	0.00107124	0	0	0	0	0	0	0
Planktotalea	0	0	0	0	0	0	0	0	0	0	0	0.000290127	0	0	0	0	0	0.00116051	0	0	0	0	0	0	0	0	0	0.00162917	0	0	0	0.00187466	0	0	0	0	0.00160686	0.000981968	0	0	0	8.93e-05	0	0	0	0	0	0	0
[Eubacterium]_xylanophilum_group	0	0	0	0	0	0	0	0	0	0	0	0	0	0	0	0	0	0	0	0	0	0	0	0	0.000133905	0	0	0	0	0	0	8.93e-05	8.93e-05	0	0	0	0	0	0	0	0	0	0	0	8.93e-05	0	0	0	0
Idiomarina	0	0	0	0	0	0	0	0	4.46e-05	0	0.00017854	0	0	0	0	0	0	0	0	0	0	0	0.00185235	8.93e-05	0	0	0	0	0	0	0	0	6.7e-05	0	0	0	6.7e-05	0	0	0	0	0	0	0	0	0	0	0	4.46e-05
Saccharopolyspora	0	0	0	0	0	0	0	0	0	0	0	0	0	0	0	0	0	4.46e-05	0	0	0	0	0	0	0	0	0	6.7e-05	0	0	0	0.000200857	0	0	0	0	0.00017854	0.000267809	0	0	0	0	0	0	0	0	0	0	0
Marinoscillum	0	0	0	0	0	0	0	0	0	0	0	0.00017854	0	0	0	0	0	0.000133905	0	0	0	0	0	0	0	0	0	0.000156222	0	0	0	0.000223174	0	0	0	0	0.000223174	0	0	0	0	0.000424031	0	0	0	0	0	0	0
Dechloromonas	0	0	0	0	0	0	0	0	0	0	0	0	0	0	0	0	0	0	0	0	0	0	0	0	0	0	0	0	0	0	8.93e-05	0	4.46e-05	0	0	0	0	0	0	0	0	0	0	0	0	0	0	0	0
Cardiobacterium	0	0	0	0	0	0	0	0	0	0	0	0	0	0	0	0	0	0	0	0	0	0	0	0	0	0	0	0	0	0	0	0	0	0	0	0	0	0	0	0	0	0	0	0	0	0	0	0	0
hgcI_clade	0	0	0	0	0	0	0	0	0	0	0	2.23e-05	0	0	0	0	0	4.46e-05	0	0	0	0	0	0	0.000624888	0	0	6.7e-05	0	0	0	8.93e-05	0	0.000200857	0	0	0.000111587	8.93e-05	0	0	0	0	0	0	0	0	0	0	0
Pelagibacterium	0	0	0	0	0	0	0	0	0	0	0	0	0	0	0	0	0	0	0	0	0	0	0	0	0.00183003	0	0	0	0	0	0	0	0	0	0	0	6.7e-05	0	0	0	0	2.23e-05	0	0	0	0	0	0	0
Prevotellaceae_Ga6A1_group	0	0	0	0	0	0	0	0	0	0	0	0	0	0	0	0	0	0	0	0	0	0	0	0	0	0	0	0	0	0	0	0	0	0	0	0	0	0	0	0	0	6.7e-05	0	0	0	0	0	0	0
Luedemannella	0	0	0	0	0	0	0	0	0	0	0	0	0	0	0	0	0	0	0	0	0	0	0	0	0	0	0	0	0	0	0	0	0	0	0	0	0	0	0	0	0	0	0	0	0	0	0	0	0
Pseudonocardia	0	0	0	0	0	0	0	0	0	0	0.000133905	0	0	0	0	0	0	0.00017854	0	0	0	0	0	0.000803428	0	0	0	0	0	0	0.000691841	0	6.7e-05	0	0	0	8.93e-05	4.46e-05	0	0	0	0	0	0	0	0	0	0	0
Tolumonas	0	0	0	0	0	0	0	0	0	0	0	0	0	0	0	0	0	0	0	0	0	0	0	0	0	0	0	0	0	0	0	6.7e-05	0	0	0	0	0	4.46e-05	0	0	0	0	0	0	0	0	0	0	0
UCG-008	0	0	0	0	0	0	0	0	0	0	0	0	0	0	0	0	0	6.7e-05	0	0	0	0	0	0	0	0	0	8.93e-05	0	0	0	0	0	0	0	0	2.23e-05	0	0	0	0	0	0	0	0	0	0	0	0
Pseudogracilibacillus	0	0	0	0	0	0	0	0	0	0	0	0	0	0	0	0	0	0	0	0	0	0	0	0	0	0	0	0	0	0	0	2.23e-05	0	0	0	0	0	0	0	0	0	0	0	0	0	0	0	0	0
AAP99	0	0	0	0	0	0	0	0	0	0	0	0	0	0	0	0	0	0	0	0	0	0	0.00178539	0	0	0	0	0	0	0	0	0	0	0	0	0	0	0	0	0	0	0	0	0	0	0	0	0	0
Methanobrevibacter	0	0	0	0	0	0	0	0	0	0	0	0	0	0	0	0	0	0	0	0	0	0	0	0	0	0	0	0	0	0	0	0	0	0	0	0	0	0	0	0	0	0	0	0	0	0	0	0	0
Mucilaginibacter	0	0	0	0	0	0	0	0	0	0	0	0	0	0	0	0	0	0	0	0	0	0	0	0.000267809	0	0	0	0	0	0	0	0	0	0	0	0	2.23e-05	0	0.000133905	0	0	0	0	0	0	0	0	0	0
Chelativorans	0	0	0	0	0	0	0	0	0	0	0	0	0	0	0	0	0	0	0	0	0	0	0	0	0	0	0	0	0	0	0	0	0	0	0	0	0	0	0	0	0	0	0	0	0	0	0	0	0
MND1	0	0	0	0	0	0	0	0	0	0	0.00120514	0	0	0	0	0	0	8.93e-05	0	0	0	0	0	0	0.000267809	0	0	0.000133905	0	0	0.000424031	0	0	0	0	0	0.000133905	8.93e-05	6.7e-05	0	0	0	0	0	4.46e-05	0	0	0	0
Allorhizobium-Neorhizobium-Pararhizobium-Rhizobium	0	0	0	0	0	0	0	0	0	0	0	0.000267809	0	0	0	0	0	0.000446349	0	0	0	0	0	0.00176308	0.00017854	0.000111587	0	0.000557936	0	0	0	0.000312444	8.93e-05	0	6.7e-05	0	0.000691841	0.000401714	0	0	0	0.000401714	0	0	0	0	0	0	0
Syntrophaceticus	0	0	0	0	0	0	0	0	0	0	0	0	0	0	0	0	0	0	0	0	0	0	0	0	0	0	0	0	0	0	0	0	0	0	0	0	0	0	0	0	0	0	0	0	0	0	0	0	0
Proteiniphilum	0	0	0	0	0	0	0	0	0	0	0	0	0	0	0	0	0	0	0	0	0	0	0	0	0.0010266	0	0	0	0	0	0	0	4.46e-05	0	0	0	0	0	0	0	0	0	0	0	0	0	0	0	0
Oscillibacter	0	0	0	0	0	0	0	0	0	0	0	0	0	0	0	0	0	4.46e-05	0	0	0	0	0	0	0	0	0	0	0	0	0	2.23e-05	0	0	0	0	4.46e-05	2.23e-05	0	0	0	0	0	0	0	0	0	0	0
Euzebya	0	0	0	0	0	0	0	0	0	0	0	0	0	0	0	0	0	0	0	0	0	0	0	0	0	0	0	0	0	0	0	0	0	0	0	0	0	0	0	0	0	0	0	0	0	0	0	0	0
[Eubacterium]_hallii_group	0	0	0	0	0	0	0	0	0	0	0	0	0	0	0	0	0	4.46e-05	0	0	0	0	0	0	0.000624888	0.000156222	0	0	0	0	0	2.23e-05	0	0	0	0	0.000200857	0.000156222	0	0	0	0	0	0	6.7e-05	0	0	0	0
Geodermatophilus	0	0	0	0	0	0	0	0	0	0	0	0	0	0	0	0	0	0.000223174	0	0	0	0	0	0	0	0.00017854	0	0	0	0	0.00171844	0	0	0	0	0	8.93e-05	8.93e-05	0	0	0	0	0	0	0	0	0	0	0
Paeniclostridium	0	0	0	0	0	0	0	0	0	0	0	0	0	0	0	0	0	0	0	0	0	0	0	0	0.000602571	0.000803428	0	0.00017854	0	0	0	6.7e-05	0	0	0	0	0	0	0	0	0	0	0	0	0	0	0	0	0
Ascidiaceihabitans	0	0	0	0	0	0	0	0	0	0	0	0.000758793	0	0	0	0	0	0.001406	0	0	0	0	0	0	0	0	0	0.00149527	0	0	0	0.00136136	0.00017854	0	0	0	0.00171844	0.00104892	0	0	0	0.000312444	0	0	0	0	0	0	0
Candidatus_Solibacter	0	0	0	0	0	0	0	0	0	0	0	0	0	0	0	0	0	0	0	0	0	0	0	0	0.000156222	0	0	2.23e-05	0	0	0	0	6.7e-05	0	0	0	0	0.000111587	0	0	0	0	0	0	0	0	0	0	0
Planktosalinus	0	0	0	0	0	0	0	0	0	0	0	0	0	0	0	0	0	0	0	0	0	0	0.000557936	0	0.00169613	0	0	0	0	0	0	0	0	0	0	0	0	0	0	0	0	0	0	0	0	0	0	0	0
unidentified_Cellvibrionaceae	0	0	0	0	0	0	0	0	0	0	0	0	0	0	0	0	0	0	0	0	0	0	0	0	0.00169613	0	0	0	0	0	0	0	0	0	0	0	0	0	0	0	0	0	0	0	0	0	0	0	0
Ileibacterium	0	0	0	0	0	0	0	0	0	0	0	0	0	0	0	0	0	0	0	0	0	0	0	0	0	0	0	0	0	0	0	0	0	0	0	0	0	0	0	0	0	0	0	0	0	0	0	0	0
NK4A214_group	0	0	0	0	0	0	0	0	0	0	0	0.000379397	0	0	0	0	0	0.000468666	0	0	0	0	0	0	0	0	0	0.000892698	0	0	0	0.000379397	0	0	0	0	0.00107124	0.000781111	0	0	0	4.46e-05	0	0	0	0	0	0	0
Kosakonia	0	0	0	0	0	0	0	0	0	0	0	0	0	0	0	0	0	0	0	0	0	0	0	0	0	0.000200857	0	0	0	0	0	0	0	0	0	0	0.000111587	0	0	0	0	0	0	0	0	0	0	0	0
Acidovorax	0	0	0	0	0	0	0	0	0	0	0	0	0	0	0	0	0	6.7e-05	0	0	0	0	8.93e-05	0	0	0	0	6.7e-05	0	0	0.000111587	0	0	0	0	0	0	8.93e-05	0	0	0	0.000111587	0	0	0	0	0	0	0
OM27_clade	0	0	0	0	0	0	0	0	0	0	0	0.000133905	0	0	0	0	0	0.000133905	0	0	0	0	0	0	0	0	0	0.000223174	0	0	0	0.000245492	4.46e-05	0	0	0	4.46e-05	0.000156222	0	0	0	0.00017854	0	0	0	0	2.23e-05	0	0
Cytophaga	0	0	0	0	0	0	0	0	0	0	0	0	0	0	0	0	0	0	0	0	0	0	0.00160686	0	0	0	0	0	0	0	0	0	0	0	0	0	0	0	0	0	0	0	0	0	0	0	0	0	0
Granulicella	0	0	0	0	0	0	0	0	0	0	0	0	0	0	0	0	0	0	0	0	0	0	0	0.000758793	0.000245492	0	0	0	0	0	0	0	0	0	0	0	0	0	0	0	0	0	0	0	0	0	0	0	0
CHKCI001	0	0	0	0	0	0	0	0	0	0	0	0	0	0	0	0	0	0.000111587	0	0	0.000290127	0	0	0	0	0	0	4.46e-05	0	0	0	0	0	0	0	0	4.46e-05	0	0	0	0	0	0	0	0	0	0	0	0
Acidibacter	0	0	0	0	0	0	0	0	0	0	0.000133905	2.23e-05	0	0	0	0	0	6.7e-05	0	0	0	0	0	0.00111587	0.00158454	0	0	0.000133905	0	0	0.00122746	0	0	0	0	0	0	0	8.93e-05	0	0	0	0	0	0	0	0	0	0
Roseomonas	0	0	0	0	0	0	0	0	0	0	0	0	0	0	0	0	0	0	0	0	0	0	0	0	0	0	0	0	0	0	0	8.93e-05	0	0	0	0	8.93e-05	0	0	0	0	0	0	0	2.23e-05	0	0	0	0
Floricoccus	0	0	0	0	0	0	0	0	0	0	0	0	0	0	0	0	0	0	0	0	0	0	0	0	0	0	0	0	0	0	0	0	0	0	0	0	0	0	0	0	0	0	0	0	0	0	0	0	0
unidentified_Vicinamibacteraceae	0	0	0	0	0	0	0	0	0	0	0	0	0	0	0	0	0	0	0	0	0	0	0	0	0.00156222	0	0	0	0	0	0	0	0	0	0	0	0	0	0	0	0	0	0	0	0	0	0	0	0
unidentified_Absconditabacteriales_(SR1)	0	0	0	0	0	0	0	0	0	0	0	0	0	0	0	0	0	0	0	0	0	0	0	0	0.000133905	0	0	0	0	0	0	0	0	0	0	0	0	0	0	0	0	0	0	0	0	0	0	0	0
Aquabacterium	0	0	0	0	0	0	0	0	0	0	0.000156222	0	0	0	0	0	0	0	0	0	0	0	0	0	0	0	0	0	0	0	0	8.93e-05	0	0	0	0	0	4.46e-05	0	0	0	0	0	0	0	0	0	0	0
Marivita	0	0	0	0	0	0	0	0	0	0	0	4.46e-05	0	0	0	0	0	0.000312444	0	0	0	0	0	0	0.0015399	0	0	0.000245492	0	0	0	0.000200857	0	0	0	0	0.000223174	0.000133905	0	0	0	6.7e-05	0	0	0	0	0	0	0
unidentified_Saccharimonadales	0	0	0	0	0	0	0	0	0	0	0	0	0	0	0	0	0	0	0	0	0	0	0	0	0	0	0	0	0	0	0.0015399	0	0	0	0	0	0	0	0	0	0	0	0	0	0	0	0	0	0
Candidatus_Nitrososphaera	0	0	0	0	0	0	0	0	0	0	0	0	0	0	0	0	0	0.000156222	0	0	0	0	0	0	0	0	0	0.000401714	0	0	0	4.46e-05	0	0	0	0	0.000290127	0	0	0	0	0	0	0	0	0	0	0	0
Austwickia	0	0	0	0	0	0	0	0	0	0	0.000245492	0	0	0	0	0	0	0	0	0	0	0	0.00151759	0.000691841	0	0	0	0	0.000133905	0	0	0	0	0	0	0	0	0	0	0	0	0	0	0	0	0	0	0	0
Porphyrobacter	0	0	0	0	0	0	0	0	0	0	0	2.23e-05	0	0	0	0	0	0	0	0	0	0	0	0	0	0	0	0	0	0	0	0	0	0	0	0	0	0	0	0	0	0	0	0	0	0	0	0	0
Oceanivirga	0	0	0	0	0	0	0	0	0	0	0	0	0	0	0	0	0	0	0	0	0	0	0	0	0	0	0	0	0	0	0	0	0	0	0	0	0	0	0	0	0	0	0	0	0	0	0	0	0
Enterorhabdus	0	0	0	0	0	0	0	0	0	0	0	0	0	0	0	0	0	0	0	0	0	0	0	0	0	0	0	0	0	0	0	0	0	0	0	0	0	0	0	0	0	0.000312444	0	0	0	0	0	0	0
Limnohabitans	0	0	0	0	0	0	0	0	0	0	0	0.000156222	0	0	0	0	0	0.000245492	0	0	0	0	0	0	0.000334762	0	0	0.000200857	0	0	0	0.000200857	0	0	0	0	0.000245492	0.000290127	0	0	0	0	0	0	0	0	0	0	0
unidentified_MBNT15	0	0	0	0	0	0	0	0	0	0	0	0	0	0	0	0	0	6.7e-05	0	0	0	0	0	0	0	0	0	0	0	0	0	0	0	0	0	0	0	0	0	0	0	0	0	0	0	0	0	0	0
unidentified_Clostridia_UCG-014	0	0	0	0	0	0	0.000111587	0	0	4.46e-05	0	0	0.00149527	0	4.46e-05	0	0	0	0	0	0	0	0	0	0	0	0	0	0	0	0	0	0	0	0	0	0	0	0	0	0	0	0	0	0	0	0	0	0
unidentified_WWE3	0	0	0	0	0	0	0	0	0	0	0	0	0	0	0	0	0	0	0	0	0	0	0	0	0	0	0	0	0	0	0.00149527	0	0	0	0	0	0	0	0	0	0	0	0	0	0	0	0	0	0
Phocaeicola	0	0	0	0	0	0	0	0	0	0	0	0	0	0	0	0	0	0	0	0	0	0	0	0	0	0	0	0	0	0	0	0	0	0	0	0	0	0	0	0	0	0	0	0	0	0	0	0	0
Anaeromyxobacter	0	0	0	0	0	0	0	0	0	0	0	0	0	0	0	0	0	0	0	0	0.000133905	0	0.000781111	0	0	0	0	0	0	0	0	0	0	0	0	0	0	0	0	0	0	0	0	0	4.46e-05	0	0	0	0
Modestobacter	0	0	0	0	0	0	0	0	0	0	0	2.23e-05	0	0	0	0	0	0	0	0	0	0	0	0	0	0	0	0.000111587	0	0	0.00147295	0	0	0	0	0	0	0	0	0	0	0	0	0	0	0	0	0	0
Gemmatimonas	0	0	0	0	0	0	0	0	0	0	0	0	0	0	0	0	0	4.46e-05	0	0	0	0	0	0.000736476	0.000156222	0	0	2.23e-05	0	0	0.000803428	8.93e-05	0	0	0	0	4.46e-05	0	8.93e-05	0	0	0	0	0	0	0	0	0	0
Litoricola	0	0	0	0	0	0	0	0	0	0	0	0.000312444	0	0	0	0	0	0.00145063	0	0	0	0	0	0	0	0	0	0.000848063	0	0	0	0.00145063	0.000312444	0	0	0	0.00147295	0.000848063	0	0	0	0	0	0	0	0	0	0	0
DEV008	0	0	0	0	0	0	0	0	0	0	0	0	0	0	0	0	0	0	0	0	0	0	0.00147295	0	0	0	0	0	0	0	0	0	0	0	0	0	0	0	0	0	0	0	0	0	0	0	0	0	0
Muribaculum	0	0	0	0	0	0	0	0	0	0	0	0	0	0	0	0	4.46e-05	0	0	0	0	0	0	0	0	0	0	0	0	0	0	0	0	0	0	0	0	0	0	0	0	0	0	0	0	0	0	0	0
Pseudorhodoplanes	0	0	0	0	0	0	0	0	0	0	0	0	0	0	0	0	0	0	0	0	0	0	0	0	0	0	0	0	0	0	0	0	0	0	0	0	0	0	0	0	0	0	0	0	0	0	0	0	0
Ezakiella	0.000133905	0.000312444	0	0	0	0	0.00017854	0	8.93e-05	2.23e-05	0	0	0.00133905	0	0.000223174	0	0	0	0	4.46e-05	0	0	0	0	0	0	0	0	0	0	0	0	0	0	0	0	0	0	0	0	0	0	0	0	0	0	6.7e-05	0.00017854	0.00017854
Parvibaculum	0	0	0	0	0	0	0	0	0	0	0	0	0	0	0	0	0	0	0	0	0	0	0	0	0.00145063	0	0	0	0	0	0	0	0	0	0	0	0	4.46e-05	0	0	0	0	0	0	0	0	0	0	0
Friedmanniella	0	0	0	0	0	0	0	0	0	0	0	0	0	0	0	0	0	0	0	0	0	0	0	0	0.00017854	0	0	0	0	0	0	0	0	0	0	0	0	0	0	0	0	0	0	0	0	0	0	0	0
Reyranella	0	0	0	0	0	0	0	0	0	0	0	4.46e-05	0	0	0	0	0	0	0	0	0	0	0	6.7e-05	0.000691841	0	0	4.46e-05	0	0	0	4.46e-05	0	0	0	0	0	0	0.000156222	0	0	0.000133905	0	0	6.7e-05	0	0	0	0
Candidatus_Saccharimonas	0	0	0	0	0	0	0	0	0	0	0	0	0	0	0	0	0	0	0	0	0	0	0	0	0	0	0	0	0	0	0	0	0	0	0	0	0	0	0	0	0	0	0	0	0	0	0	0	0
Ancylobacter	0	0	0	0	0	0	0	0	0	0	0	0	0	0	0	0	0	0	0	0	0	0	0	0	0	0	0	0	0	0	0	0	0	0	0	0	0	0	0	0	0	0	0	0	0	0	0	0	0
Demequina	0	0	0	0	0	0	0	0	0	0	0	0	0	0	0	0	0	0	0	0	0	0	0	0	0	0	0	0	0	0	0	0	0	0	0	0	0	0	0	0	0	0.000490984	0	0	0	0	0	0	0
Qipengyuania	0	0	0	0	0	0	0	0	0	0	0	0	0	0	0	0	0	0	0	0	0	0	0	8.93e-05	0	0	0	0	0	0	0	0	0	0	0	0.000424031	0	0	0	0	0	0	0	0	0	0	0	0	0
Salana	0	0	0	0	0	0	0	0	0	0	0	0	0	0	0	0	0	0	0	0	0	0	0	0	0	0	0	0	0	0	0	0	0	0	0	0	6.7e-05	0	0	0	0	0	0	0	0	0	0	0	0
Negativibacillus	0	0	0	0	0	0	0	0	0	0	0	0	0	0	0	0	0	0	0	0	0	0	0	0	0	0	0	0	0	0	0	0	0	0	0	0	0	0	0	0	0	0	0	0	0	0	0	0	0
Helcococcus	0	0	0	0	0	0	0	0	0	0	0	0	0	0	4.46e-05	0	0	0	0	0	0	0	0	0	0	0	0	0	0	0	0	0	0	0	0	0	0	0	0	0	0	0	0	0	0	0	0	0	0
Edaphobaculum	0	0	0	0	0	0	0	0	0	0	0	2.23e-05	0	0	0	0	0	0	0	0	0	0	0	0	0.001406	0	0	2.23e-05	0	0	0	0	0	0	0	0	0	0	0	0	0	0	0	0	0	0	0	0	0
Xanthomonas	0	0	0	0	0	0	0	0	0	0	0	0	0	0	0	0	0	0.000111587	0	0	0	0	0	0	0	0	0	0.00017854	0	0	0	0	0	0	0	0	0.000111587	0	0	0	0	0	0	0	0	0	0	0	0
Rhodanobacter	0	0	0	0	0	0	0	0	0	0	0	0	0	0	0	0	0	8.93e-05	0	0	0	0	0.00107124	0	0	0	0	0	0	0	0	0	0	0	0	0	0	0	0	0	0	0	0	0	0	0	0	0	0
Kyrpidia	0	0	0	0	0	0	0	0	0	0	0	0	0	0	0	0	0	0	0	0	0	0	0.00136136	0	0	0	0	0	0	0	0	0	0	0	0	0	0	0	0	0	0	0	0	0	0	0	0	0	0
Pseudoxanthomonas	0	0	0	0	0	0	0	0	0	0	0	0	0	0	0	0	0	0	0	0	0	0	0	0	0.00136136	0	0	0	0	0	0.000267809	6.7e-05	0	0	0	0	0	0	0	0	0	0	0	0	0	0	0	0	0
Intestinibacter	0	0	0	0	0	0	0	0	0	0	0	0	0	0	0	0	0	0	0	0	0	0	0	0	0	0	0	0	0	0	0	0	0	0	0	0	0	0	0	0	0	6.7e-05	0	0	0	0	0	0	2.23e-05
Labrys	0	0	0	0	0	0	0	0	0	0	0	0	0	0	0	0	0	0	0	0	0	0	0	0	0	0	0	0	0	0.000111587	0	2.23e-05	0	0	0	0	0	4.46e-05	0	0	0	0	0	0	0	0	0	0	0
unidentified_[Eubacterium]_coprostanoligenes_group	0	0	0	0	0	0	0	0	0	0	0	0	0	0	0	0	0	0	0	0	0	0	0	0	0	0	0	0	0	0	0	0	0	0	0	0	4.46e-05	0	0	0	0	0	0	0	0	0	0	0	0
P3OB-42	0	0	0	0	0	0	0	0	0	0	0	0	0	0	0	0	0	4.46e-05	0	0	0	0	0	0	0	0	0	0	0	0	0	6.7e-05	0	0	0	0	0	0	0	0	0	0	0	0	0	0	0	0	0
Peptoclostridium	0	0	0	0	0	0	0	0	0	0	0	0.000133905	0	0	0	0	0	0	0	0	0	0	0	0	0.00133905	0	0	0	0	0	0	6.7e-05	0	0	0	0	0	6.7e-05	0	0	0	0	0	0	0	0	0	0	0
Fluviicola	0	0	0	0	0	0	0	0	0	0	0	0.000602571	0	0	0	0	0	0.00116051	0	0	0.000535619	0	0	0	0	0	0	0.00109355	0	2.23e-05	0	0.00133905	0.000133905	0	0	0	0.00124978	0.00124978	0	0	0	0.000111587	0	0	0	0	0	0	0
Fermentimonas	0	0	0	0	0	0	0	0	0	0	0	0	0	0	0	0	0	0	0	0	0	0	0	0	0.00133905	0	0	0	0	0	0	0	0	0	0	0	0	0	0	0	0	0	0	0	0	0	0	0	0
Sharpea	0	0	0	0	0	0	0	0	0	0	0	0	0	0	0	0	0	0	0	0	0	0	0	0	0	0	0	0	0	0	0	0	0	0	0	0	0	0	0	0	0	0	0	0	0	0	0	0	0
Diaphorobacter	0	0	0	0	0	0	0	0	0	0	0	0	0	0	0	0	0	0	4.46e-05	0	0	0	0	0	0	0	0	0	0	0	0	0	0	0	0	0	0	0	0	0	0	0	0	0	0	0	0	0	0
Noviherbaspirillum	0	0	0	0	0	0	0	0	0	0	0	0	0	0	0	0	0	2.23e-05	0	0	0	0	0	0	0	0	0	0	0	0	0	0	0.000133905	0	0	0	0.000111587	8.93e-05	0	0	0	0	0	0	0	0	0	0	0
Mucispirillum	0	0	0	0	0	0	0	0	0	0	0.000111587	0.000223174	0	0	0	0	0	6.7e-05	0	0	0	0	0	0	0	0	0	2.23e-05	0	0	0	0.000111587	2.23e-05	0	0	0	0.000200857	0	0	0	0	0.000111587	0	0	0	0	0	0	0
TM7x	0	0	0	0	0	0	0	0	0	0	0	0	0	0	0	0	0	0	0	0	0	0	0	0	0	4.46e-05	0	0	0	0	0	0	0	0	0	0	0	0	0	0	0	0	0	0	0	0	0	0	0
Pantoea	0	0	0	0	0	0	0	0	0	0	0	0.000133905	0	0	0	0	0	0.000424031	0	0	0	0	0	0	0.000669523	0	0	0	0	0	0	0.000334762	0	0	0	0	0.000401714	0.000490984	0	0	0	4.46e-05	0	0	0	0	0	0	0
Lachnospiraceae_UCG-001	0	0	8.93e-05	0	0	0	0	0	0	0	0	0	0	0	0	0	0	0	0	0	0	0	0	0	0	0	0	0	0	0	0	0	0	0	0	0	0	0	0	0	0	0	0	0	0	0	0	0	0
[Ruminococcus]_gnavus_group	0	0	8.93e-05	0	0	0	0	0	0	0	0	0	0	0	0	0	0	8.93e-05	0	0	0.000133905	0	0	0.000691841	0.00122746	4.46e-05	0	0	0	0	0	6.7e-05	0	0	0	0	0.000200857	0.000156222	0	0	0	0	0	0	0	0	0	0	0
Nitrospira	0	0	0	0	0	0	0	0	0	0	0	8.93e-05	0	0	0	0	0	4.46e-05	0	0	0	0	0	0	0	0	0	0.000133905	0	0	0.000580254	0.000111587	6.7e-05	0	0	0	6.7e-05	6.7e-05	4.46e-05	0	0	0	0	0	0	0	0	0	0
Runella	0	0	0	0	0	0	0	0	4.46e-05	0	0	0	0	0	0	0	0	0	0	0	0	0	0	0	0	0	0	0	0	0	0	0	0	0	0	0.000647206	0	0	0	0	0	0.00017854	0	0	6.7e-05	0	0	0	0
Ethanoligenens	0	0	0	0	0	0	0	0	0	0	0	0	0	0	0	0	0	0	0	0	0	0	0	0	0	0	0	0	0	0	0	0	0	0	0	0	0	0	0	0	0	0	0	0	0	0	0	0	0
Thermobacillus	0	0	0	0	0	0	0	0	0	0	0	0	0	0	0	0	0	0	0	0	0	0	0	0	0	0	0	0	0	0	0	0	2.23e-05	0	0	0	0	0	0	0	0	0	0	0	0	0	0	0	0
1174-901-12	0	0	0	0	0	0	6.7e-05	0	0	0	0	0	0	0	0	0	0	0	0	0	0	0	0.00127209	0.000490984	0	0	0	0	0	0	0	2.23e-05	0	0	0	0	0	0	0	0	0	0	0	0	0	0	0	0	0
Algoriphagus	0	0	0	0	0	0	0	0	0	0	0	0	0	0	0	0	0	0	0	0	0	0	0	0	0	0	0	0	0	0	0	0	2.23e-05	0	0	0	0	0	0	0	0	0	0	0	4.46e-05	0	0	0	0
Skermanella	0	0	0	0	0	0	0	0	0	0	0	2.23e-05	0	0	0	0	0	0.00124978	0	0	0	0	0	0	0	0	0	0.000937333	0	0	0	0.00107124	0.000156222	0	0	0	0.00124978	0.000602571	0.000156222	0	0	0	0	0	0	0	0	0	0
Iamia	0	0	0	0	0	0	0	0	0	0	0	0	0	0	0	0	0	4.46e-05	0	0	0	0	0	0	0	0	0	6.7e-05	0	0	0	6.7e-05	0	0	0	0	0	0	0	0	0	0	0	0	0	0	0	0	0
Lutimonas	0	0	0	0	0	0	0	0	0	0	0	0.000647206	0	0	0	0	0	0.00122746	0	0	0	0	0	0	0	0	0	0.00118282	0	0	0	0.00122746	0	0	0	0	0.00104892	0.000714158	0	0	0	0.000825745	0	0	0	0	0	0	0
Blastomonas	0	0	0	0	0	0	0	0	0	8.93e-05	0	0	0	0	0	0	0	0	0	2.23e-05	4.46e-05	0	0	0	0	0	0	0	0	0	0	0	0	0	0	0	0	0	0	0	0	0	0	0	0	0	0	0	0
Lysinimicrobium	0	0	0	0	0	0	0	0	0	0	0	0	0	0	0	0	0	0	0	0	0	0	0	0	0.00122746	0	0	0	0	0	0	0	0	0	0	0	0	0	0	0	0	0	0	0	0	0	0	0	0
Facklamia	0	0	0	0	0	0	0	0	0	0	0	4.46e-05	0	0	0	0	0	0	0	0	0	0	0	0.00122746	0.000312444	0	0	0	0	0	0	0	6.7e-05	0	0	0	0	6.7e-05	0	0	0	0	0	0	0	0	0	0	0
Sideroxydans	0	0	0	0	0	0	0	0	0	0	0	4.46e-05	0	0	0	0	0	0	0	0	0	0	0	0	0	0	0	0	0	0	0	0	0	0	0	0	0	0	0	0	0	0	0	0	0	0	0	0	0
Candidatus_Udaeobacter	0	0	0	0	0	0	0	0	0	0	0	0.000111587	0	0	0	0	0	0	0	0	0	0	0	0	0	0	0	0	0	0	0.000200857	2.23e-05	0	0	0	0	0	0	0	0	0	0	0	0	0	0	0	0	0
Methanosaeta	0	0	0	0	0	0	0	0	0	0	0	0	0	0	0	0	0	0	0	0	0	0	0	0	0.000736476	0	0	0	0	0	0	0	0	0	0	0	0	0	0	0	0	0	0	0	4.46e-05	0	0	0	0
Prochlorococcus_MIT9313	0	0	0	0	0	0	0	0	0	0	0	0.000334762	0	0	0	0	0	0.000669523	0	0	0	0	0	0	0	0	0	0.000669523	0	0	0	0.000915015	0	0	0	0	0.00120514	0.000557936	0	0	0	6.7e-05	0	0	0	0	0	0	0
Olsenella	0	0	0	0	0	0	0	0	0	0	0.000535619	0	0	0	0	0	0	0	0	0	0	0	0	0	0	0	0	0	0	0	0	2.23e-05	0	0	0	0	0	6.7e-05	0	0	0	0	0	0	0	0	0	0	0
Jatrophihabitans	0	0	0	0	0	0	0	0	0	0	0.000446349	2.23e-05	0	0	0	0	0	0	0	0	0	0	0	0.000156222	0.00120514	0	0	8.93e-05	0	0	0	0	0	0	0	0	0	0	0	0	0	0	0	0	0	0	0	0	0
dgA-11_gut_group	0	0	0	0	0	0	0	0	0	0	0	0	0	0	0	0	0	2.23e-05	0	0	0	0	0	0	0	0	0	0	0	0	0	0	0	0	0	0	2.23e-05	0	0	0	0	0	0	0	0	0	0	0	0
Allochromatium	0	0	0	0	0	0	0	0	0	0	0	0	0	0	0	0	0	0	0	0	0	0	0	0	0	0	0	0	0	0	0	0	0	0	0	0	0	0	0	0	0	0	0	0	0	0	0	0	0
Dokdonia	0	0	0	0	0	0	0	0	0	0	0	8.93e-05	0	0	0	0	0	4.46e-05	0	0	0	0	0	0	0	0	0	0.000111587	0	0	0	0.000111587	0	0	0	0	0.000200857	4.46e-05	0	0	0	0.00120514	0	0	0	0	0	0	0
Fournierella	0	0	0	0	0	0	0	0	0	0	0	0	0	0	0	0	0	0	0	0	0	0	0	0	0	0	0	2.23e-05	0	0	0	0	0	0	0	0	2.23e-05	4.46e-05	0	0	0	0	0	0	0	0	0	0	0
Lentimonas	0	0	0	0	0	0	0	0	0	0	0	0.000490984	0	0	0	0	0	0.000312444	0	0	0	0	0	0	0	0	0	0.00118282	0	0	0	0.000937333	0.000290127	0	0	0	0.000624888	0.000535619	0	0	0	0.00087038	0	0	0	0	0	0	0
Actinotalea	0	0	0	0	0	0	0	0	0	0	0	0	0	0	0	0	0	0	0	0	0	0	0	0	0	0	0	0	0	0	0	0	0	0	0	0	0.000200857	0	0	0	0	0	0	0	0	0	0	0	0
Niastella	0	0	0	0	0	0	0	0	0	0	0	0	0	0	0	0	0	0	0	0	0	0	0	0	0	0	0	0	0	0	0.00118282	0	0	0	0	0	0	0	0	0	0	0	0	0	0	0	0	0	0
Lachnoclostridium	0	0	4.46e-05	0	0	0	0	0	8.93e-05	0	0	0	0	0	0	0	0	0	0	0	0	0	0	0	0	0	0	6.7e-05	0	0	0	0	0	0	0	0	0	0	0	0	0	0	0	0	0	0	0	0	4.46e-05
Negativicoccus	0	0.000133905	0	0	0	0	0.000513301	6.7e-05	0	0	0	0	0	0	0	0	0	0	0	0	0	0	0	0	0	0	0	0	0	0	0	0	0	0	0	0	0	0	0	8.93e-05	0	0	0	0	0.000490984	0	0	0	0.000111587
Ellin6067	0	0	0	0	0	0	0	0	4.46e-05	0	0.000200857	2.23e-05	0	0	0	0	0	0	0	0	8.93e-05	0	0	0	0	0	0	2.23e-05	0	0	0	0	0	0	0	0	6.7e-05	4.46e-05	0	0	0	0	0	0	0	0	0	0	0
Carnobacterium	0	0	0	0	0	0	0	0	0.000111587	0	0.00017854	2.23e-05	0	0	0	0	0	0	0	0	0	0	0	0.000133905	0.000557936	0	0	4.46e-05	0	0	0	0	0	0	2.23e-05	0	4.46e-05	8.93e-05	0	0	0	0	0	0	0	0	0	0	0
Sphaerisporangium	0	0	0	0	0	0	0	0	0	0	0	0	0	0	0	0	0	0	0	0	0	0	0	0	0.000736476	0	0	0	0	0	0	0	0	0	0	0	0	0	0	0	0	0	0	0	0	0	0	0	0
Mitsuokella	0	0	0	0	0	0	0	0	0	0	0	0	0	0	0	0	0	0	0	0	0	0	0	0	0	0	0	0	0	0	0	0	0	0	0	0	0	0	0	0	0	0	0	0	0	0	0	0	0
Aggregatibacter	0	0	0	0	0	0	0	0	0	0	0	0	0	0	0	0	0	0	0	0	0	0	0	0	0	0	0	0	0	2.23e-05	0	0	0	0	0	0	0	0	0	0	0	0.000111587	0	0	4.46e-05	0	0	0	0
unidentified_KI89A_clade	0	0	0	0	0	0	0	0	0	0	0	0.000490984	0	0	0	0	0	0.00095965	0	0	0	0	0	0	0	0	0	0.00116051	0	0	0	0.000915015	6.7e-05	0	0	0	0.000803428	0.000602571	0	0	0	0.000111587	0	0	0	0	0	0	0
Flavonifractor	0	0	0	0	0	0	0	0	0	0	0	0	0	0	0	0	0	0	0	0	0	0	0	0	0	0.000223174	0	0	0	0	0	0	0	0	0	0	0	0	0	0	0	0	0	0	0	0	0	0	0
Caenimonas	0	0	0	0	0	0	0	0	0	0	0	0	0	0	0	0	0	4.46e-05	0	0	0	0	0	0	0	0	0	0	0	0	0	0	4.46e-05	0	0	0	0	0	0	0	0	0	0	0	0	0	0	0	0
unidentified_Rhodobacteraceae	0	0	0	0	0	0	0	0	0	0	0	0.00017854	0	0	0	0	0	0.000446349	0	0	0	0	0	0	0	0	0	0.000781111	0	0	0	0.000580254	0	0	0	0	0.000781111	0.00113819	0	0	0	0	0	0	0	0	0	0	0
Citrifermentans	0	0	0	0	0	0	0	0	0	0	0	0	0	0	0	0	0	0	0	0	0	0	0.00113819	0	0	0	0	0	0	0	0	4.46e-05	0	0	0	0	0	0	0	0	0	0	0	0	0	0	0	0	0
Thermopetrobacter	0	0	0	0	0	0	0	0	0	0	0	0	0	0	0	0	0	0	0	0	0	0	0	0	0	0	0	0	0	0	0	0	0	0	0	0	0	0	0	0	0	0	0	0	0	0	0	0	0
Lentibacter	0	0	0	0	0	0	0	0	0	0	0	0.000825745	0	0	0	0	0	0	0	0	0	0	0	0	0	0	0	0.000691841	0	0	0	0.000647206	0.000312444	0	0	0	0.00109355	0.00113819	0	0	0	0.00087038	0	0	0	0	0	0	0
Candidatus_Branchiomonas	0	0	0	0	0	0	0	0	0	0	0	0	0	0.000111587	0	0	0	0	0	0	2.23e-05	0	0	0.000981968	0	0	0	0	0	0	0	0	0	0	0	0	0	0	0	0	0	0	0	0	0	0	0	0	0
Paraprevotella	0	0	0	0	0	0	0	0	0	0	0	0	0	0	0	0	0	0	0	0	0	0	0	0	0	0	0	0	0	0	0	0	0	0	0	0	0	0	0	0	0	0	0	0	0	0	0	0	0
Rhodomicrobium	0	0	0	0	0	0	0	0	0	0	0	0	0	0	0	0	0	2.23e-05	0	0	0	0	0	0	0	0	0	8.93e-05	0	0	0	0	0	0	0	0	2.23e-05	0	0	0	0	0	0	0	0	0	0	0	0
Roseiarcus	0	0	0	0	0	0	0	0	0	0	0	0	0	0	0	0	0	0	0	0	0	0	0	0.00109355	0.000156222	0	0	0	0	0	0	0	0	0	0	0	0	0	0	0	0	0	0	0	0	0	0	0	0
Marmoricola	0	0	0	0	0	0	0	0	0	0	0	0	0	0	0	0	0	0	0	0	0	0	0	0	0	0	0	0.000111587	0	0	0.000647206	0	0	0	0	0	0	0.00017854	4.46e-05	0	0	0.000200857	0	0	0	0	0	0	0
Luminiphilus	0	0	0	0	0	0	0	0	0	0	0	4.46e-05	0	0	0	0	0	0.00109355	0	0	0	0	0	0	0	0	0	0.000290127	0	0	0	0.000736476	4.46e-05	0	0	0	0.000446349	0.000133905	0	0	0	0	0	0	0	0	0	0	0
Bryobacter	0	0	0	0	0	0	0	0	0	0	0.000245492	4.46e-05	0	0	0	0	0	6.7e-05	0	0	0	0	0	0.000647206	0	0.000133905	0	0	0	0	0	0.000267809	0.000156222	0	0	0	0.000133905	6.7e-05	0	0	0	0	0	4.46e-05	0	0	0	0	0
Sphaerochaeta	0	0	0	0	0	0	0	0	0	0	0	0	0	0	0	0	0	0	0	0	0	0	0	0	0.00109355	0	0	0	0	0	0	0	0	0	0	0	0	0	0	0	0	4.46e-05	0	0	0	0	0	0	0
DMER64	0	0	0	0	0	0	0	0	0	0	0	0	0	0	0	0	0	0	0	0	0	0	0	0	0	0	0	0	0	0	0	0	0	0	0	0	0	0	0	0	0	0	0	0	0	0	0	0	0
Sedimentibacter	0	0	0	0	0	0	0	0	0	0	0	0	0	0	0	0	0	0	0	0	0	0	0	0	0	0	0	0	0	0	0	0	0	0	0	0	0	0	0	0	0	0	0	0	0	0	0	0	0
Lachnospiraceae_NK3A20_group	0	0	0	0	0	0	0	0	0	0	0	0	0	0	0	0	0	0	0	0	0	0	0	0	0.00017854	0	0	0	0	0	0	0	0	0	0	0	0	0	0	0	0	0	0	0	8.93e-05	0	0	0	0
Conexibacter	0	0	0	0	0	0	0	0	0	0	6.7e-05	2.23e-05	0	0	0	0	0	0	0	0	0	0	0	0.000357079	0.000200857	0	0	0	0	0	0	0	0	0	0	0	0	0	4.46e-05	0	0	0	0	0	0	0	0	0	0
Asticcacaulis	0	0	0	0	0	0	0	0	0	0	0	2.23e-05	0	0	0	0	0	0	0	0	0	0	0	0	0	0	0	2.23e-05	0	0	0	0	0	0	0	0	0	0	0	0	0	0	0	0	0	0	0	0	0
unidentified_Oscillospiraceae	0	0	0	0	0	0	0	0	0	0	0	8.93e-05	0	0	0	0	0	0.000133905	0	0	0	0	0	0.000468666	0	0	0	0	0	0	0	0	0	0	0	0	0.000156222	0	0	0	0	0	0	0	0	0	0	0	0
Methanothermobacter	0	0	0	0	0	0	0	0	0	0	0	0	0	0	0	0	0	0	0	0	0	0	0	0	0	0	0	0	0	0	0	0	0	0	0	0	0	0	0	0	0	0	0	0	0	0	0	0	0
unidentified_Saprospiraceae	0	0	0	0	0	0	0	0	0	0	0	0	0	0	0	0	0	0.0010266	0	0	0	0	0	0	0	0	0	0.000803428	0	0	0	0.000892698	0.00017854	0	0	0	0.000915015	0.000513301	0	0	0	0	0	0	0	0	0	0	0
Hyphomicrobium	0	0	0	0	0	0	0	0	0	0	0	0	0	0	0	0	0	0	0	0	0	0	0	0	0	0	0	0	0	0	0.0010266	0	0	0	0	0	4.46e-05	0	0	0	0	0	0	0	0	0	0	0	0
unidentified_SAR324_clade(Marine_group_B)	0	0	0	0	0	0	0	0	0	0	0	0.000580254	0	0	0	0	0	0.000691841	0	0	0	0	0	0	0	0	0	0.000669523	0	0	0	0.00100428	0	0	0	0	0.000602571	0.000535619	0	0	0	0.000290127	0	0	0	0	0	0	0
Snodgrassella	0	0	0	0	0	0	0	0	0	0	0	0	0	0	0	0	0	0	0	0	0	0	0	0	0	0	0	0	0	0	0	0	0	0	0	0	0	0	0	0	0	0	0	0	0	0	0	0	0
Macellibacteroides	0	0	0	0	0	0	0	0	0	0	0	0	0	0	0	0	0	0	0	0	0	0	0	0	0	0	0	0	0	0	0	0	0	0	0	0	0	0	0	0	0	0	0	0	0	0	0	0	0
Jiangella	0	0	0	0	0	0	0	0	0	0	0	0	0	0	0	0	0	0	0	0	0	0	0	0	0	0	0	0	0	0	0	0	0	0	0	0	0	0	0	0	0	0	0	0	0	0	0	0	0
Algitalea	0	0	0	0	0	0	0	0	0	0	0	0.000312444	0	0	0	0	0	0.000848063	0	0	0	0	0	0	0	0	0	0.00100428	0	0	0	0.000602571	0	0	0	0	0.000624888	0.000825745	0	0	0	0.000334762	0	0	0	0	0	0	0
Prevotellaceae_UCG-003	0	0	0	0	0	0	0	0	0	0	0.000245492	0	0	0	0	0	0	0	0	0	0	0	0	0.000290127	0	0	0	0	0	0	0	0	0	0.000111587	0	0	0	0	0	0	0	0	0	0	4.46e-05	0	0	0	0.000133905
Desulfovibrio	0	0	0	0	0	0	0	0	0	0	0	8.93e-05	0	0	0	0	0	8.93e-05	0	0	0	0	0	0.000446349	0	0	0	8.93e-05	0	2.23e-05	0	0.000156222	0	0	0	0	0.000133905	2.23e-05	0	0	0	0	0	0	0	0	0	0	0
Acetatifactor	0	0	0	0	0	0	0	0	0	0	0	0	0	0	0	0	0	0	0	0	0	0	0	0	0	0	0	0	0	0	0	0	0	0	0	0	0	0	0	0	0	0	0	0	0	0	0	0	0
Balneola	0	0	0	0	0	0	0	0	0	0	0	2.23e-05	0	0	0	0	0	0.00100428	0	0	0	0	0	0	0	0	0	0.000424031	0	0	0	0.000647206	0.000133905	0	0	0	0.000691841	0.000379397	0	0	0	0	0	0	0	0	0	0	0
GCA-900066575	0	0	0	0	0	0	0	0	0	0	0	0	0	0	0	0	0	0	0	0	0	0	0	0	0	0	0	0	0	0	0	0	0	0	0	0	4.46e-05	0	0	0	0	0.00017854	0	0	0	0	0	0	0
Anaeroglobus	8.93e-05	0	0	0	0	0	0	0	0	0	0	0	0.000133905	0	0	0	0	0	0	0	0	0	0	0	0	0	0	0	0	0	0	0	0	0	0	0	0	0	0	6.7e-05	0	0	0	0	0	2.23e-05	8.93e-05	0	0
Pragia	0	0	0	0	0	0	0	0	0	0	0	0	0	0	0	0	0	0	0	0	0	0	0	0	0	0	0	0	0	0	0	0	0	0	0	0	0	0	0	0	0	0	0	0	0	0	0	0	0
Bergeyella	0	0	0	0	0	0	0	0	0	0	0	0	0	0	0	0	0	0	0	0	0	0	0	0	0	0	0	0	0	0	0.000981968	2.23e-05	0	0	0	0	0	0	0	0	0	0	0	0	0	0	0	0	0
Rhizobacter	0	0	0	0	0	0	0	0	0	0	0	0	0	0	0	0	0	0	0	0	0	0	0	0	0	0	0	0	0	0	0	0	0	0	0	0	0	0	0	0	0	4.46e-05	0	0	0	0	0	0	0
BD1-7_clade	0	0	0	0	0	0	0	0	0	0	0	0.000468666	0	0	0	0	0	0.000781111	0	0	0	0	0	0	0	0	0	0.000981968	0	0	0.000647206	0.000691841	6.7e-05	0	0	0	0.000736476	0.00087038	0	0	0	6.7e-05	0	0	0	0	0	0	0
Advenella	0	0	0	0	0	0	0	0	0	0	0.000223174	0	0	0	0	0	0	0	0	0	0	0	0	0	0.00095965	0	0	0	0	0	0	0	0	0	0	0	0	0	0	0	0	0	0	0	0	0	0	0	0
Lachnospiraceae_UCG-009	0	0	0	0	0	0	0	0	0	0	0	0	0	0	0	0	0	0	0	0	0	0	0	0	0	0	0	0	0	0	0	0	0	0	0	0	0	0	0	0	0	0	0	0	0	0	0	0	0
Aequorivita	0	0	0	0	0	0	0	0	0	0	0	4.46e-05	0	0	0	0	0	6.7e-05	0	0	0	0	0	0	0	0	0	6.7e-05	0	0	0	6.7e-05	0	0	0	0	6.7e-05	0	0	0	0	0	0	0	0	0	0	0	0
Siphonobacter	0	0	0	0	0	0	0	0	0	0	0	0	0	0	0	0	0	0	0	0	0	0	0	0	0	0	0	0	0	0	0	0	0	0	0	0	0	0	0	0	0	0	0	0	0	0	0	0	0
Providencia	0	0	0	0	0	0	0	0	0	0	0	0	0	0	0	0	0	0	0	0	0	0	0	0	0	0	0	0	0	0	0	0	0	0	0	0	0	0	0	0	0	0	0	0	0	0	0	0	0
Ramlibacter	0	0	0	0	0	0	0	0	0	0	0	0	0	0	0	0	0	0	0	0	0	0	0	0	0	0	0	6.7e-05	0	0	0.000669523	6.7e-05	0	0	0	0	0	0	0	0	0	0	0	0	0	0	0	0	6.7e-05
Ilumatobacter	0	0	0	0	0	0	0	0	0	0	0	0.000111587	0	0	0	0	0	0.00017854	0	0	0	0	0	0	0	0	0	0.000200857	0	0	0	0.000245492	4.46e-05	0	0	0	0	0.000111587	0	0	0	0	0	0	0	0	0	0	0
Cyanobium_PCC-6307	0	0	0	0	0	0	0	0	0	0	0	0.000200857	0	0	0	0	0	0.000357079	0	0	0	0	0	0	0.000937333	0	0	0.000379397	0	0	0	0.000490984	0	0	0	0	0.000379397	0.000245492	0	0	0	0.000245492	0	0	0	0	0	0	0
Methyloceanibacter	0	0	0	0	0	0	0	0	0	0	0	8.93e-05	0	0	0	0	0	0	0	0	0	0	0	0	0	0	0	6.7e-05	0	0	0	2.23e-05	0	0	0	0	6.7e-05	6.7e-05	0	0	0	0	0	0	0	0	0	0	0
Reinekea	0	0	0	0	0	0	0	0	0	0	0	0.000267809	0	0	0	0	0	0.000446349	0	0	0	0	0	0	0	0	0	0.000915015	0	0	0	0.000714158	0	0	0	0	0.000691841	0.000513301	0	0	0	0	0	0	0	0	0	0	0
Anaerofilum	0	0	0	0	0	0	0	0	0	0	0	0	0	0	0	0	0	0	0	0	0	0	0	0	0	0	0	0	0	0	0	0	0	0	0	0	0	0	0	0	0	0	0	0	0	0	0	0	0
Nitrosomonas	0	0	0	0	0	0	0	0	0	0	0	8.93e-05	0	0	0	0	0	0	0	0	0	0	0	0	0	0	0	0	0	0	0	0	6.7e-05	0	0	0	0	0	0	0	0	0	0	0	0	0	0	0	0
Litorimicrobium	0	0	0	0	0	0	0	0	0	0	0	0.000133905	0	0	0	0	0	0.000892698	0	0	0	0	0	0	0	0	0	0.000334762	0	0	0	0.000803428	0	0	0	0	0.000848063	0.000580254	0	0	0	0.000357079	0	0	0	0	0	0	0
Conchiformibius	0	0	0	0	0	0	0	0	0	0	0	0	0	0	0	0	0	0	0	0	0	0	0	0	0	0	0	0	0	0	0	0	0	0	0	0	0	0	0	0	0	0	0	0	0	0	0	0	0
Phyllobacterium	0	0	0	0	0	0	0	0	0	0	0	0	0	0	0	0	0	0	0	0	0	0	0	0	0	0	0	0	0	0	0.000892698	0	0	0	0	0	0	0	0	0	0	0	0	0	0	0	0	0	0
SCGC_AAA164-E04	0	0	0	0	0	0	0	0	0	0	0	0.000200857	0	0	0	0	0	8.93e-05	0	0	0	0	0	0	0	0	0	0.000133905	0	0	0	0.000200857	0	0	0	0	0.000111587	0.000401714	0	0	0	0.00017854	0	0	0	0	0	0	0
Pseudolabrys	0	0	0	0	0	0	0	0	0	0	0	0	0	0	0	0	0	0	0	0	0	0	0	0.000334762	0	0	0	0	0	0	0	0	0	0	0	0	0.000111587	8.93e-05	0	0	0	0	0	0	0	0	0	0	0
Roseibacillus	0	0	0	0	0	0	0	0	0	0	0	0.000624888	0	0	0	0	0	0.000691841	0	0	0	4.46e-05	0	0	0	0	0	0.000580254	0	0	0	0.000892698	4.46e-05	0	0	0	0.000714158	0.000446349	0	0	0	0.000357079	0	0	0	0	0	0	0
unidentified_Bathyarchaeia	0	0	0	0	0	0	0	0	0	0	0	0	0	0	0	0	0	0	0	0	4.46e-05	0	0	0	0	0	0	0	0	0	0	0	0	0	0	0	0	0	0	0	0	0	0	0	0	0	0	0	0
Caulobacter	0	0	0	0	0	0	0	0	0	0	0	8.93e-05	0	0	0	0	0	0.000111587	0	0	0	0	0	0	0	0	0	0	0	0	0	6.7e-05	0	0	0	0	6.7e-05	0	0	0	0	0	0	0	0	0	0	0	0
Kytococcus	0	0	0	0	0	0	0	0	2.23e-05	0	0	0	0	0	0	0	0	0	0	0	0	0	0	0	0	0	0	0	0	0	0	0	0	0	0	0	0	0	0	0	0	0	0	0	0	0	0	0	0
Micromonospora	0	0	0	0	0	0	0	0	0	0	0	0	0	0	0	0	0	0	0	0	0	0	0	0	0	0	0	0	0	0	0	0	0	0	0	0	0	0	0	0	0	0	0	0	0	0	0	0	0
Brachybacterium	0	0	0	0	0	0	0	0	0	0	0	8.93e-05	0	0	0	0	0	0.000290127	0	0	0	0	0	0.000424031	0.00087038	0.000111587	0	0.000290127	0	0	0	0.000290127	0	0	0	0	0.000424031	0.000156222	0	0	0	0.000290127	0	0	0	0	0	0	0
Polynucleobacter	0	0	0	0	0	0	0	0	0	0	0	8.93e-05	0	0	0	0	0	0	0	0	0	0	0	0	0	0	0	0	0	0	0	0	0	0	0	0	4.46e-05	0	0	0	0	0	0	0	0	0	0	0	0
IS-44	0	0	0	0	0	0	0	0	0	0	0	0.000557936	0	0	0	0	0	0.000490984	0	0	0	0	0	0	0	0	0.00087038	0.000736476	0	0	0	0.000825745	2.23e-05	0	0	0	0.000647206	0.000513301	0	0	0	0.000267809	0	0	0	0	0	0	0
Tyzzerella	0	0	0.000290127	0	0	0	0	0	0	0	0	0	0	0	0	0	0	0	0	0	0	0	0	0	0	0	0	4.46e-05	0	0	0	0	0	0	0	0	0	0	0	0	0	0	0	0	0	0	0	0	0
Thermostaphylospora	0	0	0	0	0	0	0	0	0	0	0	0	0	0	0	0	0	0	0	0	0	0	0	0	0.000848063	0	0	0	0	0	0	0	0	0	0	0	0	0	0	0	0	0	0	0	0	0	0	0	0
unidentified_OM182_clade	0	0	0	0	0	0	0	0	0	0	0	0.000334762	0	0	0	0	0	0.000736476	0	0	0	0	0	0	0	0	0	0.000848063	0	0	0	0.000781111	8.93e-05	0	0	0	0.000714158	0.000602571	0	0	0	0.000379397	0	0	0	0	0	0	0
Limnobacter	0	0	0	0	0	0	0	0	0	0	0	0.000156222	0	0	0	0	0	6.7e-05	0	0	0	0	0	0	8.93e-05	0	0	0.00017854	0	0	0	0.000111587	0	0	0	0	0.000223174	0.000200857	0	0	0	0.000245492	0	0	0	0	0	0	0
[Eubacterium]_nodatum_group	0	0	0	0	0	0	0	0	0	0	0	4.46e-05	0	0	0	0	0	0	0	0	0	0	0	0	2.23e-05	0	0	0.000111587	0	0	0	0	0	0	0	0	6.7e-05	0	0	0	0	0	0	0	0	0	0	0	0
Microvirga	0	0	0	0	0	0	0	0	0	0	0	2.23e-05	0	0	0	0	0	0.000446349	0	0	0	0	0	0.000557936	0	0	0	0.000267809	0	0	0.000334762	0.000424031	0	0	0	0	0.000357079	0.000357079	0.000111587	0	0	0	0	0	2.23e-05	0	0	0	0
Herpetosiphon	0	0	0	0	0	0	0	0	0	0	0	0	0	0	0	0	0	0	0	0	0	0	0	0.000825745	0	0	0	0	0	0	0	4.46e-05	0	0	0	0	0	0	0	0	0	0	0	0	0	0	0	0	0
Candidatus_Riegeria	0	0	0	0	0	0	0	0	0	0	0	0	0	0	0	0	0	0	0	0	0	0	0	0	0	0	0	0	0	0	0	0	0	0	0	0	0	0	0	0	0	0	0	0	0	0	0	0	0
Oleiphilus	0	0	0	0	0	0	0	0	0	0	0	6.7e-05	0	0	0	0	0	6.7e-05	0	0	0	0	0	0	0	0	0	0	0	0	0	0.000111587	0	0	0	0	0.000133905	0.000133905	0	0	0	0	0	0	0	0	0	0	0
Cellulomonas	0	0	0	0	0	0	0	0	0	0	0	2.23e-05	0	0	0	0	0	0.00017854	0	0	0	0	0	0	0.000825745	0	0	0	4.46e-05	0	0	0	0	0	0	0	0	8.93e-05	0.00017854	0	0	0	0	0	0	0	0	0	0
CAG-56	0	0	0	0	0	0	0	0	0	0	0	0	0	0	0	0	0	0	0	0	0	0	0	0	0	0	0	0	0	0	0	0	0	0	0	0	0	0	0	0	0	0	0	0	0	0	0	0	0
Sva0996_marine_group	0	0	0	0	0	0	0	0	0	0	0	0.000490984	0	0	0	0	0	0.000669523	0	0	0	0	0	0	0	0	0	0.000803428	0	0	0	0.000557936	6.7e-05	0	0	0	0.000580254	0.000290127	0	0	0	0.000334762	0	0	0	0	0	0	0
Candidatus_Iainarchaeum	0	0	0	0	0	0	0	0	0	0	0	2.23e-05	0	0	0	0	0	0	0	0	0	0	0	0	0	0	0	0	0	0	0	0	0	0	0	0	0	0	0	0	0	0	0	0	0	0	0	0	0
Vagococcus	0	0	0	0	0	0	0	0	0	0	0	0	0	0	0	0	0	0	0	0	0	0	0	0	0	0.000267809	0	0	0	0	0	0	0	0	0	0	0	0	0	0	0	0	0	0	0	0	0	0	0
Lachnospiraceae_FCS020_group	0	0	0	0	0	0	0	0	0	0	0	0	0	0	0	0	0	0	0	0	0	0	0	0	0	0	0	0	0	0	0	0	0	0	0	0	0	0	0	0	0	0	0	0	0	0	0	0	0
Tepidimicrobium	0	0	0	0	0	0	0	0	0	0	0	0	0	0	0	0	0	0	0	0	0	0	0	0	0	0	0	0	0	0	0	0	0	0	0	0	0	2.23e-05	0	0	0	0	0	0	0	0	0	0	0
Maribacter	0	0	0	0	0	0	0	0	0	0	0	0.000223174	0	0	0	0	0	0.000781111	0	0	0	0	0	0	0	0	0	0.000290127	0	0	0	0.000357079	0	0	0	0	0.000468666	0.000401714	0	0	0	0	0	0	0	0	0	0	0
Lentimicrobium	0	0	0	0	0	0	0	0	0	0	0	0	0	0	0	0	0	0	0	0	0	0	0	0	8.93e-05	0	0	0	0	0	0	0	0	0	0	0	0	0	0	0	0	0	0	0	0	0	0	0.000200857	0
Quadrisphaera	0	0	0	0	0	0	0	0	0	0	0	0	0	0	0	0	0	0	0	0	0	0	0	0	0	0	0	0	0	0	0	0	0	0	0	0	0.000133905	4.46e-05	0	0	0	0	0	0	0	0	0	0	0
Agromyces	0	0	0	0	0	0	0	0	0	0	0	2.23e-05	0	0	0	0	0	0	0	0	0	0	0	0.000781111	0	0	0	8.93e-05	0	0	0	0	0	0	0	0	0	0	0	0	0	0	0	0	0	0	0	0	0
Paeniglutamicibacter	0	0	0	0	0	0	0	0	0	0	4.46e-05	0	0	0	0	0	0	0	0	0	0	0	0	0	0.000781111	0	0	0	0	0	0	0	0	0	0	0	0	0	0	0	0	0	0	0	0	0	0	0	0
Pontibacter	0	0	0	0	0	0	0	0	0	0	0	0	0	0	0	0	0	0	0	0	0	0	0	0	0	0	0	0	0	0	0	0	0	0	0	0	0	0	0	0	0	0	0	0	0	0	0	0	0
Pelagibius	0	0	0	0	0	0	0	0	0	0	0	0	0	0	0	0	0	0	0	0	0	0	0	0	0.000781111	0	0	0	0	0	0	0	0	0	0	0	0	0	0	0	0	0	0	0	0	0	0	0	0
[Eubacterium]_fissicatena_group	0	0	0	0	0	0	0	0	0	0	0	0	0	0	0	0	0	0	0	0	0	0	0	0	0	0	0	0	0	0	0	0	0	0	0	0	0	0	0	0	0	0	0	0	0	0	0	0	0
unidentified_Diplorickettsiaceae	0	0	0	0	0	0	0	0	0	0	0	2.23e-05	0	0	0	0	0	0	0	0	0	0	0	0	0	0	0	0	0	0	0	0	0	0	0	0	0	0	0	0	0	0	0	0	0	0	0	0	0
Adhaeribacter	0	0	0	0	0	0	0	0	0	0	0.000781111	0	0	0	0	0	0	0	0	0	0	0	0	0	0	0	0	0	0	0	0	0	0	0	0	0	2.23e-05	0	0	0	0	0	0	0	0	0	0	0	0
Marivivens	0	0	0	0	0	0	0	0	0	0	0	0.000357079	0	0	0	0	0	0.000424031	0	0	0	0	0	0	0	0	0	0.000624888	0	0	0	0.000557936	0.000200857	0	0	0	0.000758793	0.000401714	0	0	0	0.000200857	0	0	0	0	0	0	0
MD3-55	0	0	0	0	0	0	0	0	0	0	0	0.000379397	0	0	0	0	0	0.000379397	0	0	0	0	0	0	0	0	0	0.000624888	0	0	0	0.000446349	0.000111587	0	0	0	0.000602571	0.000758793	0	0	0	0.000513301	0	0	0	0	0	0	0
Acidaminococcus	0	0	0	0	0	0	0	0	0	0	0	0	0	0	0	0	0	0	0	0	0	0	0	0	0	0	0	0	0	0	0	0	0	0	0	0	0	0	0	0	0	0	0	0	0	0	0	0	0
Nannocystis	0	0	0	0	0	0	0	0	0	0	0	0	0	0	0	0	0	0	0	0	0	0	0	0	0	0	0	0	0	0	0.000758793	0	0	0	0	0	2.23e-05	0	0	0	0	0	0	0	0	0	0	0	0
Gracilimonas	0	0	0	0	0	0	0	0	0	0	0	0	0	0	0	0	0	0	0	0	0	0	0	0	0	0	0	0	0	0	0	0	0	0	0	0	0	0	0	0	0	0	0	0	0	0	0	0	0
Tetragenococcus	0	0	0	0	0	0	0	0	0	0	0	0	0	0	0	0	0	0	0	0	0	0	0	0	0	0	0	0	0	0	0	0	0	0	0	0	0	0	0	0	0	0	0	0	0	0	0	0	0
Candidatus_Tenderia	0	0	0	0	0	0	0	0	0	0	0	0.000245492	0	0	0	0	0	0.000535619	0	0	0	0	0	0	0	0	0	0.000736476	0	0	0	0.000624888	0.00017854	0	0	0	0.000736476	0.000669523	0	0	0	0	0	0	0	0	0	0	0
Marinobacterium	0	0	0	0	0	0	0	0	0	0	0	0.000267809	0	0	0	0	0	0.000267809	0	0	0	0	0	0	0	0	0	0.000223174	0	0	0	0.000223174	6.7e-05	0	0	0	0.000736476	0.000312444	0	0	0	0	0	0	0	0	0	0	0
Pedobacter	0	0	0	0	0	0	0	0	0	0	0	6.7e-05	0	0	0	0	0	0.000111587	0	0	0	0	0	0	0.000736476	0	0	8.93e-05	0	0	0	0.000133905	0	0	0	0	0.000111587	0.000156222	0	0	0	0.000133905	0	0	0	0	0	0	0
Cryptosporangium	0	0	0	0	0	0	0	0	0	0	0	0	0	0	0	0	0	4.46e-05	0	0	0	0	0.000736476	0	0	0	0	0	0	0	0	0	0	0	0	0	0	0	0	0	0	0	0	0	0	0	0	0	0
Pseudarcobacter	0	0	0	0	0	0	0	0	0	0	0	0.000133905	0	0	0	0	0	8.93e-05	0	0	0	0	0	0	0	0	0	0.00017854	0	0	0	0.000357079	0.000133905	0	0	0	0.00017854	0.000602571	0	0	0	0.000714158	0	0	0	0	0	0	0
Microlunatus	0	0	0	0	0	0	0	0	0	0	0	0	0	0	0	0	0	0	0	0	0	0	0	0	0	0	0	0	0	0	0.000714158	0	0	0	0	0	0	0	0	0	0	0	0	0	0	0	0	0	0
BIyi10	0	0	0	0	0	0	0	0	0	0	0	0	0	0	0	0	0	0	0	0	0	0	0	0	0	0	0	0	0	0	0	0	0	0	0	0	0	0	0	0	0	0	0	0	0	0	0	0	0
PMMR1	0	0	0	0	0	0	0	0	0	0	0	2.23e-05	0	0	0	0	0	0	0	0	0	0	0	0	0	0	0	0	0	0	0	2.23e-05	0	0	0	0	0	6.7e-05	0	0	0	0	0	0	0	0	0	0	0
Planococcus	0	0	0	0	0	0	0	0	0	0	0.000714158	0	0	0	0	0	0	0.000156222	0	0	0	0	0	0	0	0	0	0	0	0	0	0	0	0	0	0	0	0.000424031	0	0	0	0.000223174	0	0	0	0	0	0	0
Oceanobacillus	0	0	0	0	0	0	0	0	0	0	0	0	0	0	0	0	0	0	0	0	0	0	0	0	0	0	0	0	0	0	0	0	0	0	0	0	0	0	0	0	0	0	0	0	0	0	0	0	0
SWB02	0	0	0	0	0	0	0	0	0	0	0	0	0	0	0	0	0	0	0	0	0	0	0	0	0	0	0	0	0	0	0	0	2.23e-05	0	0	0	0	0	0	0	0	0	0	0	0	0	0	0	0
Rhodobacter	0	0	0	0	0	0	0	0	0	0	0	0.000111587	0	0	0	0	0	0	0	0	0	0	0	0	0.000290127	0	0	0	0	0	0	0	0	0	0	0	6.7e-05	0.000111587	0	0	0	0	0	0	0	0	0	0	0
Rhodoplanes	0	0	0	0	0	0	0	0	0	0	0.000223174	0	0	0	0	0	0	4.46e-05	0	0	0	0	0	0.000223174	0	0	0	6.7e-05	0	0	0	8.93e-05	0	0	0	0	0	0	0	0	0	0	0	0	0	0	0	0	0
Cavicella	0	0	0	0	0	0	0	0	0	0	0	0	0	0	0	0	0	0	0	0	0	0	0	0	0	0	0	0	0	0	0	0	0	0	0	0	0	0	0	0	0	0	0	0	0	0	0	0	0
Klenkia	0	0	0	0	0	0	0	0	0	0	0	2.23e-05	0	0	0	0	0	0	0	0	0	0	0	0	0	0	0	0	0	0	0	0	0	0	0	0	0	0	0	0	0	0	0	0	0	0	0	0	0
Leptonema	0	0	0	0	0	0	0	0	0	0	0	0	0	0	0	0	0	0	0	0	0	0	0	0	0	0	0	0	0	0	0	0	0	0	0	0	0	0	0	0	0	0	0	0	0	0	0	0	0
UBA6140	0	0	0	0	0	0	0	0	0	0	0	0	0	0	0	0	0	0	0	0	0	0	0	0	0	0	0	0	0	0	0	0	0	0	0	0	0	0	0	0	0	0	0	0	0	0	0	0	0
Sva0081_sediment_group	0	0	0	0	0	0	0	0	0	0	0	0.000223174	0	0	0	0	0	0.000602571	0	0	0	0	0	0	0	0	0	0.000468666	0	0	0	0.000624888	0	0	0	0	0.000290127	0.000401714	0	0	0	0.000691841	0	0	0	0	0	0	0
Actinoallomurus	0	0	0	0	0	0	0	0	0	0	0.000669523	0	0	0	0	0	0	0	0	0	0	0	0	0	0	0	0	0	0	0	0	0	0	0	0	0	0	0	0	0	0	0	0	0	0	0	0	0	0
Pajaroellobacter	0	0	0	0	0	0	0	0	0	0	0.000267809	0	0	0	0	0	0	2.23e-05	0	0	0	0	0	0.000267809	0.000200857	0	0	0	0	0	0	0	0	0	0	0	0	4.46e-05	0	0	0	0	0	0	0	0	0	0	0
unidentified_Clade_III	0	0	0	0	0	0	0	0	0	0	0	0.000357079	0	0	0	0	0	0.000312444	0	0	8.93e-05	0	0	0	0	0	0	0.000446349	0	0	0	4.46e-05	0.000111587	0	0	0	0.000669523	0.000424031	0	0	0	0.000133905	0	0	0	0	0	0	0
Ornithinimicrobium	0	0	0	0	0	0	0	0	0	8.93e-05	0.000669523	8.93e-05	0	0	0	0	0	8.93e-05	0	0	0	0	0	0	0	0	0	0	0	0	0	0	0	0	0	0	8.93e-05	0	0	0	0	0	0	0	0	0	0	0	0
Acetitomaculum	0	0	0	0	0	0	0	0	0	0	0	0	0	0	0	0	0	0	0	0	0	0	0	0.000111587	0	0	0	0	0	0	0	0	0	0	0	0	0	0	0	0	0	0	0	0	0	0	0	0	0
Ruegeria	0	0	0	0	0	0	0	0	0	0	0	0.000133905	0	0	0	0	0	0	0	0	0	0	0	0	0.000669523	0	0	0	0	0	0	0	0.000156222	0	0	0	0	0	0	0	0	0	0	0	0	0	0	0	0
Oceaniserpentilla	0	0	0	0	0	0	0	0	0	0	0	0.000334762	0	0	0	0	0	0.000312444	0	0	0	0	0	0	0	0	0	0.000379397	0	0	0	0.000446349	4.46e-05	0	0	0	0.000669523	0.000200857	0	0	0	0.000334762	0	0	0	0	0	0	0
Boseongicola	0	0	0	0	0	0	0	0	0	0	0	0.000267809	0	0	0	0	0	0.000513301	0	0	0	0	0	0	0	0	0	0.000669523	0	0	0	0.000535619	0.000133905	0	0	0	0.000602571	0.000446349	0	0	0	0	0	0	0	0	0	0	0
Thiopseudomonas	0	0	0	0	0	0	0	0	0	0	0	0	0	0	0	0	0	0	0	0	0	0	0	0	0	0	0	0	0	0	0	0	0	0	0	0	0	0	0	0	0	0	0	0	0	0	0	0	0
unidentified_Acetobacteraceae	0	0	0	0	0	0	0	0	0	0	0	0	0	0	0	0	0	0	0	0	0	0	0	0	0	0	0	0	0	0	0	0	0	0	0	0	4.46e-05	4.46e-05	0	0	0	0	0	0	0	0	0	0	0
Luteibacter	0	0	0	0	0	0	0	0	0	0	0	0	0	0	0	0	0	6.7e-05	0	0	0	0	0	0.000133905	0.000669523	0	0	0	0	0	0	0	0	0	0	0	0	0.000111587	0	0	0	0	0	0	6.7e-05	0	0	0	0
Bdellovibrio	0	0	0	0	0	0	0	0	0	0	0	0	0	0	0	0	0	0	0	0	0	0	0	0	0.000468666	0	0	0	0	0	0	0	0	0	0	0	0	0	2.23e-05	0	0	0	0	0	0	0	0	0	0
Kineosporia	0	0	0	0	0	0	0	0	0	0	0	0	0	0	0	0	0	0	0	0	0	0	0	0.000669523	0	0	0	0	0	0	0	0	0	0	0	0	0	0	0	0	0	0	0	0	0	0	0	0	0
Marinobacter	0	0	0	0	0	0	0	0	0	0	0	0.000535619	0	0	0	0	0	0.000647206	0	0	0	0	0	0	0	0	0	0.000513301	0	0	0	0.000557936	0	0	0	0	0.000647206	0.000379397	0	0	0	0.000446349	0	0	0	0	0	0	0
Actinomadura	0	0	0	0	0	0	0	0	0	0	0	0	0	0	0	0	0	0	0	0	0	0	0	0	0	0	0	0	0	0	0	4.46e-05	0	0	0	0	6.7e-05	0	4.46e-05	0	0	0	0	0	0	0	0	0	0
S5-A14a	0	0	0	0	0	0	0	0	0	0	0	0	4.46e-05	0	0	0	0	0	0	0	0	0	0	0	0.000379397	0	0	0	0	0	0	0	0	0	0	0	0	0	0.000245492	0	0	0	0	0	0	0	0.000647206	0	0
Rheinheimera	0	0	0	0	0	0	0	0	0	0	0.000647206	0.000580254	0	0	0	0	0	0.000200857	0	0	0	0	0	0.000267809	0	0.000111587	0	0.000223174	0	0	0	0.000334762	0	0	0	0	0.000379397	0	0	0	0	0	0	0	0	0	0	0	0
Litorilinea	0	0	0	0	0	0	0	0	0	0	0	0	0	0	0	0	0	0	0	0	0	0	0	0	0	0	0	0	0	0	0	0	0	0	0	0	0	0	0	0	0	0	0	0	0	0	0	0	0
Rhodocytophaga	0	0	0	0	0	0	0	0	0	0	0	0	0	0	0	0	0	0	0	0	0	0	0	0	0	0	0.000647206	0	0	0	0	0	0	0	0	0	0	0	0	0	0	0	0	0	0	0	0	0	0
Catenibacterium	0	0	0	0	0	0	0.000111587	0	0	0	0	0	0	0	0	0	0	0	0	0	0	0	0	0	0	0	0	0	0	0	0	0	0	0	0	0	0	0	0	0	0	0	0	0	0	0	0	0	0
unidentified_Synergistaceae	0	0	0	0	0	0	0	0	0	0	0	0	0	0	0	0	0	0	0	0	0	0	0	0	0	0	0.000111587	0	0	0	0	0	0	0	0	0	0	0	0	0	0	0	0	0	0	0	0	0	0
unidentified_Gaiellales	0	0	0	0	0	0	0	0	0	0	0	2.23e-05	0	0	0	0	0	0	0	0	0	0	0	0	0	0	0	0	0	0	0	0	0	0	0	0	0	0	0	0	0	0	0	0	0	0	0	0	0
unidentified_Lachnospiraceae	0	0	0	0	0	0	0	0	0	0	0	0	0	0	0	0	0	0	0	0	0	0	0	0	0	0	0	0	0	0	0	2.23e-05	0	0	0	0	0	4.46e-05	0	0	0	0	0	0	0	0	0	0	0
Candidatus_Thiobios	0	0	0	0	0	0	0	0	0	0	0	8.93e-05	0	0	0	0	0	0	0	0	0	0	0	0	0	0	0	0.000245492	0	0	0	6.7e-05	0	0	0	0	0.000111587	0.000111587	0	0	0	0.000624888	0	0	0	0	0	0	0
Lentilactobacillus	0	0	0	0	0	0	0	0	0	0	0	0	0	0	0	0	0	0	0	0	0	0	0	0	0	0	0	0	0	0	0	0	0	0	0	0	0	0	0	0	0	0	0	0	0	0	0	0	0
Erysipelotrichaceae_UCG-002	0	0	0	0	0	0	0	0	0	0	0	0	0	0	0	0	0	0	0	0	0	0	0	0	0	0	0	0	0	0	0	0	0	0	0	0	0	0	0	0	0	0	0	0	0	0	0	0	0
Tepidanaerobacter	0	0	0	0	0	0	0	0	0	0	0	0	0	0	0	0	0	0	0	0	0	0	0	0	0	0	0	0	0	0	0	0	0	0	0	0	0	0	0	0	0	0	0	0	0	0	0	0	0
Mangrovibacter	0	0	0	0	0	0	0	0	0	0	0	0	0	0	0	0	0	0	0	0	0	0	0	0	0	0	0	0	2.23e-05	0	0	0	0	0	0	0	0	0	0	0	0	0	0	0	0	0	0	0	0
Halalkalicoccus	0	0	0	0	0	0	0	0	0	0	0	0	0	0	0	0	0	0	0	0	0	0	0	0	0	0	0	0	0	0	0	0	0	0	0	0	0	0	0	0	0	0	0	0	0	0	0	0	0
ZOR0006	0	0	0	0	0	0	0	0	0	0	0	0	0	0	0	0	0	0	0	0	0	0	0	0	0	0	0	0	0	0	0	0	0	0	0	0	0	0	0	0	0	0	0	0	0	0	0	0	0
Terracidiphilus	0	0	0	0	0	0	0	0	0	0	0.000624888	0	0	0	0	0	0	0	0	0	0	0	0	0	0	0	0	0	0	0	0	0	0	0	0	0	0	0	0	0	0	0	0	0	0	0	0	0	0
Pseudarcicella	0	0	0	0	0	0	0	0	0	0	0	4.46e-05	0	0	0	0	0	0	0	0	0	0	0	0	0	0	0	0	0	0	0	0	0	0	0	0	0	0	0	0	0	0	0	0	0	0	0	0	0
Methanocella	0	0	0	0	0	0	0	0	0	0	0	0	0	0	0	0	0	0	0	0	0	0	0	0	0	0	0	0	0	0	0	0	0	0	0	0	0	0	0	0	0	0	0	0	0	0	0	0	0
Desulfobulbus	0	0	0	0	0	0	0	0	0	0	0	0	0	0	0	0	0	0	0	0	0	0	0	0	0	0	0	6.7e-05	0	0	0	6.7e-05	0	0	0	0	0	0	0	0	0	6.7e-05	0	0	0	0	0	0	0
Bombilactobacillus	0	0	0	0	0	0	0	0	0	0	0	0	0	0	0	0	0	0	0	0	0	0	0	0	0.000223174	0	0	0	0	0	0	0	0	0	0	0	0	0	0	0	0	0	0	0	0	0	0	0	0
Comamonas	0	0	0	0	0	0	0	0	0	0	8.93e-05	0	0	0	0	0	0	0	0	0	0	0	0	0.000490984	8.93e-05	0	0	0	0	0	0	0	0	0	0	0	0	0	0	0	0	0	0	0	0	0	0	0	8.93e-05
Azoarcus	0	0	0	0	0	0	0	0	0	0	0	2.23e-05	0	0	0	0	0	2.23e-05	0	0	0	0	0	0	0	0	0	6.7e-05	0	0	0	2.23e-05	0	0	0	0	4.46e-05	0	0	0	0	0	0	0	0	0	0	0	0
Methylophilus	0	0	0	0	0	0	0	0	0	0	0	0	0	0	0	0	0	0	0	0	0	0	0	0	0.000602571	0	0	0	0	0	0	0	0	0	0	0	0	0	0	0	0	4.46e-05	0	0	0	0	0	0	0
unidentified_Comamonadaceae	0	0	0	0	0	0	0	0	0	0	0.000334762	0	0	0	0	0	0	0	0	0	0	0	0	0.000602571	0	0	0	0	0	0	0	0	0	0	0	0	0	0	0	0	0	0	0	0	0	0	0	0	0
Variovorax	0	0	0	0	0	0	0	0	0	0	8.93e-05	0	0	0	0	0	0	0	0	0	0	0	0	0	0	0	0	6.7e-05	0	0	0	0	0	0	0	0	6.7e-05	0	0	0	0	0	0	0	0	0	0	0	0
[Ruminococcus]_gauvreauii_group	0	0	0	0	0	0	0	0	0.000133905	0	0	2.23e-05	0	0	0	0	0	0	0	0	0	0	0	0	0	0	0	0	0	0	0	0	0	0	0	0	8.93e-05	0	0	0	0	0	0	0	8.93e-05	0	0	0	0
UCG-003	0	0	0	0	0	0	0	0	0	0	0	0	0	0	0	0	0	0	0	0	0	0	0	0	0	0	0	0	0	0	0	0	0	0	0	0	0	0	0	0	0	6.7e-05	0	0	0	0	0	0	0
Bilophila	0	0	0	0	0	0	0	0	0	0	0	0	0	0	0	0	0	0	0	0	0	0	0	0	0	0	0	0	0	0	0	0	0	0	0	0	0	0	0	0	0	0	0	0	0	0	2.23e-05	0	0
Tenacibaculum	0	0	0	0	0	0	0	0	0	0	0	0.000312444	0	0	0	0	0	0.000290127	0	0	0.000379397	0	0	0	0.000245492	0	0	0.00017854	0	0	0	0.000200857	0	0	0	0	0.000133905	0.000133905	2.23e-05	0	0	0.000223174	0	0	0	0	0	0	0
Xanthobacter	0	0	0	0	0	0	0	0	0	0	0	0	0	0	0	0	0	0	0	0	0	0	0	0	0	0	0	0	0	0	0	0	0	0	0	0	0	0	0	0	0	0	0	0	0	0	0	0	0
Pacificibacter	0	0	0	0	0	0	0	0	0	0	0	0.000535619	0	0	0	0	0	0.000580254	0	0	0	0	0	0	0	0	0	0.000357079	0	0	0	0.000468666	0	0	0	0	0.000490984	0	0	0	0	0	0	0	0	0	0	0	0
Candidatus_Entotheonella	0	0	0	0	0	0	0	0	0	0	0	0	0	0	0	0	0	0	0	0	0	0	0	0	0	0	0	0	0	0	0	0	0	0	0	0	0	0	0	0	0	0	0	0	0	0	0	0	0
Salinimicrobium	0	0	0	0	0	0	0	0	0	0	0	0.000133905	0	0	0	0	0	0	0	0	0	0	0	0	0	0	0	0	0	0	0	0	0	0	0	0	0	0	0	0	0	0.000580254	0	0	0	0	0	0	0
Hymenobacter	0	0	0	0	0	0	0	0	0	0	0	0	0	0	0	0	0	0.000156222	0	0	0	0	0	0	0	0	0	0	0	0	0	2.23e-05	0.000111587	0	0	0	2.23e-05	0	0	0	0	0	0	0	0	0	0	0	0
Janthinobacterium	0	0	0	0	0	0	0	0	0	0	0	0	0	0	0	0	0	0	0	0	0	0	0	0	0	0	0	0	0	0	0	0	0	0	0	0	0	0	0	0	0	0	0	0	0	0	0	0	0
Quinella	0	0	0	0	0	0	0	0	0	0	0	0	0	0	0	0	0	0	0	0	0	0	0	0	0	0	0	0	0	0	0	0	0	0	0	0	0	0	0	0	0	0	0	0	0	0	0	0	0
Alkalibacterium	0	0	0	0	0	0	0	0	0	0	0	0	0	0	0	0	0	0	0	0	0	0	0	0	0	0	0	0	0	0	0	0	2.23e-05	0	0	0	4.46e-05	0	0	0	0	0	0	0	0	0	0	0	0
Nevskia	0	0	0	0	0	0	0	0	0	0	0	0	0	0	0	0	0	0	0	0	0	0	0	0.000580254	0	0	0	0	0	0	0	0	0	0	0	0	0	0	0	0	0	0	0	0	0	0	0	0	0
Tuzzerella	0	0	0	0	0	0	0	0	0	0	0	0	0	0	0	0	0	0	0	0	0	0	0	0	0	0	0	0	0	0	0	0	0	0	0	0	0	0	0	0	0	0	0	0	0	0	0	0	0
Pediococcus	0	0	0	0	0	0	0	0	0	0	0	0	0	0	0	0	0	0	0	0	0	0	0	0	0.000379397	0	0	0	0	0	0	0	0	0	0	0	0	0	0	0	0	0	0	0	0	0	0	0	0
Caldalkalibacillus	0	0	0	0	0	0	0	0	0	0	0	0	0	0	0	0	0	0	0	0	0	0	0	0	0.000557936	0	0	0	0	0	0	0	0	0	0	0	0	0	0	0	0	0	0	0	0	0	0	0	0
Dokdonella	0	0	0	0	0	0	0	0	0	0	0.000401714	0	0	0	0	0	0	0	0	0	0	0	0	0	0	0	0	0	0	0	0	0	0	0	0	0	0	0	0	0	0	0	0	0	0	0	0	0	0
Herbaspirillum	0	0	0	0	0	0	0	0	0	0	0	0	0	0	0	0	0	6.7e-05	0	0	0	0	0	0	0	0	0	0	0	0	0	0	0	0	0	0	0	0	0	0	0	0	0	0	0	0	0	0	0
Dyadobacter	0	0	0	0	0	0	0	0	0	0	0	0	0	0	0	0	0	0	0	0	0	0	0	0	0	0	0	0	0	0	2.23e-05	0	0	0	0	0	6.7e-05	0	0	0	0	0.000133905	0	0	0	0	0	0	0
Arcobacter	0	0	0	0	0	0	0	0	0	0	0	6.7e-05	0	0	0	0	0	0	0	0	0	0	0	0	0.000557936	0	0.000290127	6.7e-05	0	0	0	0	0	0	0	0	0.000156222	0.000133905	0	0	0	0	0	0	0	0	0	0	0
CL500-29_marine_group	0	0	0	0	0	0	0	0	0	0	0	2.23e-05	0	0	0	0	0	0	0	0	0	0	0	0	0	0	0	2.23e-05	0	0	0	0	0	0	0	0	4.46e-05	0	0	0	0	0	0	0	0	0	0	0	0
Pseudopropionibacterium	0	0	0	0	0	0	0	0	0	0	0	0	0	0	0	0	0	0	0	0	0	0	0	0	0	0	0	0	0	0	0.000535619	0	0	0	0	0	0	0	0	0	0	0	0	0	0	0	0	0	0
Marvinbryantia	0	0	0	0	0	0	0	0	0	0	0	0	0	0	0	8.93e-05	0	0	0	0	0	0	0	0	0	0	0	0	0	0	0	0	0	0	0	0	0	0	0	0	0	0	0	0	0	0	0	0	0
Dietzia	0	0	0	0	0	0	0	0	0	0	0	4.46e-05	0	0	0	0	0	0	0	0	0	0	0	0	0	0	0	8.93e-05	0	0	0	0	0	0	0	0	0	0	0	0	0	0	0	0	0	0	0	0	0
Virgisporangium	0	0	0	0	0	0	0	0	0	0	0	0	0	0	0	0	0	0	0	0	0	0	0	0	0	0	0	0	0	0	0.000357079	0	0	0	0	0	0	0	0	0	0	0	0	0	0	0	0	0	0
[Eubacterium]_ruminantium_group	0	0	2.23e-05	0	0	0	0	0	0	0	0	0	0	0	0	0	0	0	0	0	0	0	0	0.000156222	0.000357079	0	0	0	0	0	0	0	0	0	0	0	0	0	0	0	0	0	0	0	0	0	0	0	0
Egicoccus	0	0	0	0	0	0	0	0	0	0	0.000446349	0	0	0	0	0	0	2.23e-05	0	0	0	0	0	0	0.000535619	0	0	0	0	0	0	0	0	0	0	0	0	0	0	0	0	0	0	0	0	0	0	0	0
Ohtaekwangia	0	0	0	0	0	0	0	0	0	0	0	0	0	0	0	0	0	4.46e-05	0	0	0	4.46e-05	0	0	0	0	0	0	0	0	0	0	0	0	0	0	0	0	0	0	0	2.23e-05	0	0	0	0	0	0	0
Blastocatella	0	0	0	0	0	0	0	0	0	0	0	0	0	0	0	0	0	0	0	0	0	0	0	0	0.000200857	0	0	0	0	0	0	2.23e-05	0	0	0	0	0	0	0	0	0	0	0	0	0	0	0	0	0
Streptobacillus	0	0	0	0	0	0	0	0	0	0	0	0	0	0	0	0	0	0	0	0	0	0	0	0	0	0	0	0	0	0	0	0	0	0	0	0	0	0	0	0	0	0	0	0	0	0	0	0	0
Prevotellaceae_UCG-004	0	0	0	0	0	0	0	0	0	0	0	0	0	0	0	0	0	0	0	0	0	0	0	0	0	0	0	0	0	0	0	0	0	0	0	0	0	0	0	0	0	0	0	0	0	0	0	0	0
Candidatus_Methanoperedens	0	0	0	0	0	0	0	0	0	0	0	0	0	0	0	0	0	0	0	0	0	0	0	0	0	0	0	0	0	0	0	0	0	0	0	0	0	0	0	0	0	0	0	0	0	0	0	0	0
unidentified_Bacteroidales_RF16_group	0	0	0	0	0	0	0	0	0	0	0	0	0	0	0	0	0	0	0	0	0	0	0	0	0	0	0	0	0	0	0	0	0	0	0	0	0	0	0	0	0	0	0	0	0	0	0	0	0
Centipeda	0	0	0	0	0	0	0	0	0	0	0	0	0	0	0	0	0	0	0	0	0	0	0	0	0	0	0	0	0	0	0	0	0	0	0	0	0	0	0	0	0	0	0	0	0	0	0	0	0
[Eubacterium]_saphenum_group	0	0	0	0	0	0	0	0	0	0	0	0	0	0	0	0	0	0	0	0	0	0	0	0	0	0	0	0	0	0	0	0	0	0	0	0	0	0	4.46e-05	0	0	0	0	0	0	0	0	0	0
Dyella	0	0	0	0	0	0	0	0	0	0	0.000513301	0	0	0	0	0	0	0	0	0	0	0	0	0.000290127	0	0	0	0	0	0	0	0	0	0	0	0	0	0	0	0	0	0	0	0	0	0	0	0	0
unidentified_Ruminococcaceae	0	0	0	0	0	0	0	0	0	0	0	2.23e-05	0	0	0	0	0	8.93e-05	0	0	0	0	0	0	0	0	0	0	0	0	0	0	0	0	0	0	0.000156222	0	0	0	0	0.000111587	0	0	0	0	0	0	0
JG30a-KF-32	0	0	0	0	0	0	0	0	0	0	0	0	0	0	0	0	0	0	0	0	0	0	0	0	0	0	0	0	0	0	0	0	0	0	0	0	0	0	0	0	0	0	0	0	0	0	0	0	0
Pyramidobacter	0	0.000490984	0	0	0	0	0	0	0	0	0	0	0	0	0	0	0	0	0	0	0	0	0	0	0	0	0	0	0	0	0	0	0	0	0	0	0	0	0	0	0	0	0	0	0	0	0	0	0
NS2b_marine_group	0	0	0	0	0	0	0	0	0	0	0	0.00017854	0	0	0	0	0	0.000357079	0	0	0	0	0	0	0	0	0	0.000223174	0	0	0	0.000357079	0	0	0	0	0.000490984	0.000200857	0	0	0	0.000245492	0	0	0	0	0	0	0
Coriobacteriaceae_UCG-002	0	0	0	0	0	0	0	0	0	0	0	0	0	0	0	0	0	8.93e-05	0	0	0	0	0	0	0	0	0	4.46e-05	0	0	0	4.46e-05	0	0	0	0	0.000156222	0	0	0	0	0	0	0	0	0	0	0	0
Rikenella	0	0	0	0	0	0	0	0	0	0	0	0	0	0	0	0	0	0	0	0	0	0	0	0	0	0	0	0	0	0	0	0	0	0	0	0	0	0	0	0	0	0	0	0	0	0	0	0	0
Crocinitomix	0	0	0	0	0	0	0	0	0	0	0	0.000334762	0	0	0	0	0	0.000223174	0	0	0	0	0	0	0	0	0	0.000156222	0	0	0	0.000424031	0.000133905	0	0	0	0.000379397	0.000424031	0	0	0	0.000490984	0	0	0	0	0	0	0
Guggenheimella	0	0	0	0	0	0	0	0	0	0	0	0	0	0	0	0	0	0	0	0	0	0	0	0	0	0	0	0	0	0	0	0	0	0	0	0	0	0	0	0	0	0	0	0	0	0	0	0	0
Elizabethkingia	0	0	0	0	0	0	0	0	0	0	0	0	0	0	0	0	0	0	0	0	0	0	0	0	0	0	0	0	0	0	0	0	0	0	0	0	0	0	0	0	0	0	0	0	0	0	0	0	0
Rhodoferax	0	0	0	0	0	0	0	0	0	0	0	0	0	0	0	0	0	0	0	0	0	0	0	0	0	0	0	0	0	0	0	0	0	0	0	0	0	0	0	0	0	0	0	0	0	0	0	0	0
Candidatus_Competibacter	0	0	0	0	0	0	0	0	0	0	0	0	0	0	0	0	0	0	0	0	0	0	0	0	0	0	0	0	0	0	0	0	0	0	0	0	0	0	0	0	0	0	0	0	0	0	0	0	0
Mageeibacillus	0	0	0	0	0	0	0	0	0	0	0	0	0	0	0	0	0	0	0	0	0	0	0	0	0	0	0	0	0	0	0	0	0	0	0	0	0	0	0	0	0	0	0	0	0	0	0	0	0
Libanicoccus	0	0	0	0	0	0	0	0	0	0	0	0	0	0	0	0	0	0	0	0	0	0	0	0	0	0	0	0	0	0	0	0	0	0	0	0	0	0	0	0	0	0	0	0	0	0	0	0	0
Aquibacter	0	0	0	0	0	0	0	0	0	0	0	0.000357079	0	0	0	0	0	0.000312444	0	0	0	0	0	0	0	0	0.000133905	0.000490984	0	0	0	0.000223174	8.93e-05	0	0	0	0.000290127	0.000290127	0	0	0	0.000111587	0	0	0	0	0	0	0
Terriglobus	0	0	0	0	0	0	0	0	0	0	0.000424031	0	0	0	0	0	0	0	0	0	0	0	0	0.000490984	0	0	0	0	0	0	0	0	0	0	0	0	0	0	0	0	0	0	0	0	0	0	0	0	0
Tannerella	0	0	0	0	0	0	0	0	0	0	0	0	0	0	0	0	0	0	0	0	0	0	0	0	0	0	0	0	0	0	0	0	0	0	0	0	0	0	0	0	0	0.000133905	0	0	0	0	0	0	0
Nautella	0	0	0	0	0	0	0	0	0	0	0	0	0	0	0	0	0	0	0	0	0	0	0	0	0	0	0	0	0	0	0	0	0	0	0	0	0	0.000111587	0	0	0	0	0	0	0	0	0	0	0
Moheibacter	0	0	0	0	0	0	0	0	0	0	0	0	0	0	0	0	0	0	0	0	0	0	0	0	0	0	0	0	0	0	0.000267809	0	0	0	0	0	0	0	0	0	0	0	0	0	0	0	0	0	0
Vicingus	0	0	0	0	0	0	0	0	0	0	0	0.00017854	0	0	0	0	0	0.000490984	0	0	0	0	0	0	0	0	0	0.000312444	0	0	0	0.000379397	0	0	0	0	0.00017854	0.000446349	0	0	0	0.000156222	0	0	0	0	0	0	0
Monoglobus	0	0	8.93e-05	0	0	0	0	0	0	0	0	2.23e-05	0	0	0	0	0	0.000334762	0	0	0	0	0	0	4.46e-05	0	0	4.46e-05	0	0	0	4.46e-05	0	0	0	0	0	0	0	0	0	0.00017854	0	0	2.23e-05	0	0	0	0
Clade_Ib	0	0	0	0	0	0	0	0	0	0	0	0.00017854	0	0	0	0	0	0	0	0	0	0	0	0	0	0	0	0	0	0	0	0.000379397	0	0	0	0	0.000490984	0.000267809	0	0	0	0.000424031	0	0	0	0	0	0	0
Allisonella	0	0	0	0	0	0	0	0	0	0	0	0	0	0	0	0	0	0	0	0	0	0	0	0	0	0	0	0	0	0	0	0	0	0	0	0	0	0	0	0	0	0	0	0	0	0	0	0	0
Sulfurimonas	0	0	0	0	0	0	0	0	0	0	0	0.000312444	0	0	0	0	0	0.000200857	0	0	0	0	0	0	0	0	0	0.000468666	0	0	0	0.000334762	0.000111587	0	0	0	0.000156222	0.000446349	0	0	0	0.000446349	0	0	0	0	0	0	0
Ornithinicoccus	0	0	0	0	0	0	0	0	0	0	0	0	0	0	0	0	0	0	0	0	0	0	0	0	0	0	0	0	0	0	0	0	0	0	0	0	0	0	0	0	0	0	0	0	0	0	0	0	0
FFCH7168	0	0	0	0	0	0	0	0	0	0	0	0	0	0	0	0	0	0	0	0	0	0	0	0	0	0	0.000468666	0	0	0	0	0	0	0	0	0	0	0	0	0	0	0	0	0	0	0	0	0	0
unidentified_Caulobacteraceae	0	0	0	0	0	0	0	0	0	0	0	0	0	0	0	0	0	0	0	0	0	0	0	0.000468666	0	0	0	0	0	0	0	0	0	0	0	0	0	0	0	0	0	0	0	0	0	0	0	0	0
Paenisporosarcina	0	0	0	0	0	0	0	0	0	0	0	0	0	0	0	0	0	0.000223174	0	0	0	0	0	0	0.000468666	0	0	0	0	0	0	0	0	0	0	0	0.000156222	0	0	0	0	0	0	0	0	0	0	0	0
IMCC26207	0	0	0	0	0	0	0	0	0	0	0	0	0	0	0	0	0	0	0	0	0	0	0	0	0.000468666	0	0	0	0	0	0	0	0	0	0	0	0	0	0	0	0	0	0	0	0	0	0	0	0
unidentified_Actinomarinales	0	0	0	0	0	0	0	0	0	0	0	6.7e-05	0	0	0	0	0	0.000312444	0	0	0	0	0	0	0	0	0	0.000312444	0	0	0	0.000468666	0	0	0	0	0.000379397	0.000267809	0	0	0	0	0	0	0	0	0	0	0
Aestuariicoccus	0	0	0	0	0	0	0	0	0	0	0	0.00017854	0	0	0	0	0	0.000468666	0	0	0	0	0	0	0	0	0	0.000290127	0	0	0	0.000379397	0	0	0	0	0	0.000245492	0	0	0	0.000334762	0	0	0	0	0	0	0
Endozoicomonas	0	0	0	0	0	0	0	0	0	0	0	0.000290127	0	0	0	0	0	0.000334762	0	0	0	0	0	0	0	0	0	0.000468666	0	0	0	0.000267809	0	0	0	0	0.000312444	0.000267809	0	0	0	0	0	0	0	0	0	0	0
Acholeplasma	0	0	0	0	0	0	4.46e-05	0	0	0	0	0	0	0	0	0	0	0.00017854	0	0	0	0	0	0	0	0	0	0.000111587	0	0	0	0.000379397	6.7e-05	0	0	0	0.000245492	0	0	0	0	0	0	0	0	0	0	0	0
Chujaibacter	0	0	0	0	0	0	0	0	0	0	0	0	0	0	0	0	0	0	0	0	0	0	0	0	0	0	0	0	0	0	0	0	0	0	0	0	0	0	0	0	0	0	0	0	0	0	0	0	0
Sporichthya	0	0	0	0	0	0	0	0	0	0	0	0	0	0	0	0	0	0	0	0	0	0	0	0	0	0	0	0	0	0	0	0	0	0	0	0	0	0	0	0	0	0	0	0	0	0	0	0	0
Desemzia	0	0	0	0	0	0	0	0	0	0	0	0	0	0	0	0	0	0	0	0	0	0	0	0	0	0	0	0	0	0	0	0	0	0.000468666	0	0	0	0	0	0	0	0	0	0	0	0	0	0	0
Chlorobium	0	0	0	0	0	0	0	0	0	0	0	0	0	0	0	0	0	0	0	0	0	0	0	0	0	0	0	0	0	0	0	0	0	0	0	0	0	0	0	0	0	0	0	0	0	0	0	0	0
Leucobacter	0	0	0	0	0	0	0	0	0	0	0	0	0	0	0	0	0	0	0	0	0	0	0	0	0	0	0	0	0	0	0	8.93e-05	0	0	0	0	0	0	0	0	0	6.7e-05	0	0	0	0	0	0	0
Lutibacter	0	0	0	0	0	0	0	0	0	0	0	0.000245492	0	0	0	0	0	0.00017854	0	0	0	0	0	0	0	0	0	0.000446349	0	0	0	0.000133905	0	0	0	0	0.000312444	0.000267809	0	0	0	6.7e-05	0	0	0	0	0	0	0
Candidatus_Nitrocosmicus	0	0	0	0	0	0	0	0	0	0	0	0	0	0	0	0	0	0.000111587	0	0	0	0	0	4.46e-05	0	0	0	0.000200857	0	0	0	0	0	0	0	0.000334762	0.000156222	0	0	0	0	0	0	0	0	0	0	0	0
Flavisolibacter	0	0	0	0	0	0	0	0	0	0	0	4.46e-05	0	0	0	0	0	0	0	0	0	0	0	0	0.00017854	0	0	0	0	0	6.7e-05	2.23e-05	6.7e-05	0	0	0	0	0	0	0	0	0	0	0	0	0	0	0	0
Rice_Cluster_I	0	0	0	0	0	0	0	0	0	0	0	0	0	0	0	0	0	0	0	0	0	0	0	0	0	0	0	0	0	0	0	0	0	0	0	0	0	0	0	0	0	0	0	0	0	0	0	0	0
Oscillospira	0	0	0	0	0	0	0	0	0	0	0	0	0	0	0	0	0	0	0	0	0	0	0	0.000133905	0	0	0	0	0	0	0	0	0	0	0	0	0	0	0	0	0	0	0	0	0	0	0	0	0
Stomatobaculum	0	0	0	0	0	0	0	0	0	0	0	0	0	0	0	0	0	0	0	0	0	0	0	0	0	0	0	0	0	0	0	0	0	0	0	0	0	0	0	0	0	0	0	0.000111587	0	0	0	0	0
Curtobacterium	0	0	0	0	0	0	0	0	0	0	0.000312444	0.000133905	0	2.23e-05	0	0	0	0.000334762	0	0	0	0	0	0	0	0	0	0.000267809	0	0	0	0	0	0	0	0	0	0	0	0	0	0	0	0	0	0	0	0	0
Lautropia	0	0	0	0	0	0	0	0	0	0	0	0	0	0	0	0	0	0	0	0	0	0	0	0	0	0	0	0	0	0	0	0	0	0	0	0	0	0	2.23e-05	0	0	0	0	0	0	0	0	0	0
Candidatus_Berkiella	0	0	0	0	0	0	0	0	0	0	0	8.93e-05	0	0	0	0	0	0	0	0	0	0	0	0	0.000446349	0	0	0	0	0	0	0	0	0	0	0	0	0	0	0	0	0	0	0	0	0	0	0	0
Sh765B-TzT-35	0	0	0	0	0	0	0	0	0	0	0	0	0	0	0	0	0	0	0	0	0	0	0	0	0	0	0	0	0	0	0	0	0	0	0	0	0	0	0	0	0	0	0	0	0	0	0	0	0
Paraglaciecola	0	0	0	0	0	0	0	0	0	0	0	0.000156222	0	0	0	0	0	0.000334762	0	0	0	0	0	0	0	0	0	0.000379397	0	0	0	0.00017854	2.23e-05	0	0	0	0.000379397	0.000401714	0	0	0	0.000446349	0	0	0	0	0	0	0
Syntrophococcus	0	0	0	0	0	0	0	0	0	0	0	0	0	0	0	0	0	0	0	0	0	0	0	0	0	0	0	0	0	0	0	0	0	0	0	0	0	0	0	0	0	0	0	0	0	0	0	0	0
Sphingopyxis	0	0	0	0	0	0	0	0	0	0	0	6.7e-05	0	0	0	0	0	8.93e-05	0	0	0	0	0	0	0	0	0	0.000223174	0	0	0	0.000133905	0	0	0	0	0.00017854	0.000156222	0	0	0	0.000200857	0	0	0	0	0	0	8.93e-05
Enorma	0	0	0	0	0	0	0	0	0	0	0	0	0	0	0	0	0	0	0	0	0	0	0	0	0	0	0	0	0	0	0	0	0	0	0	0	0	0	0	0	0	0	0	0	0	0	0	0	0
Sumerlaea	0	0	0	0	0	0	0	0	0	0	0	0	0	0	0	0	0	0	0	0	0	0	0	0	0	0	0	0	0	0	0	0	0	0	0	0	0	0	0	0	0	0	0	0	0	0	0	0	0
Gilliamella	0	0	0	0	0	0	0	0	0	0	0	0	0	0	0	0	0	0	0	0	0	0	0	0	0	0	0	0	0	0	0	0	0	0	0	0	0	0	0	0	0	0	0	0	0	0	0	0	0
Pseudofulvimonas	0	0	0	0	0	0	0	0	0	0	0	0	0	0	0	0	0	0	0	0	0	0	0	0	0.000334762	0	0	0	0	0	0	0	0	0	0	0	0	0	0	0	0	0	0	0	0	0	0	0	0
Thiothrix	0	0	0	0	0	0	0	0	6.7e-05	0	0	2.23e-05	0	0	0	0	0	0	0	0	0	0	0	0	0	0	0	0	0	0	0	0	0	0	0	0	0	6.7e-05	0	0	0	0	0	0	0	0	0	0	0
Trichococcus	0	0	0	0	0	0	0	0	0	0	0	2.23e-05	0	0	0	0	0	6.7e-05	0	0	0	0	0	0	4.46e-05	0	0	4.46e-05	0	0	0	4.46e-05	0	0	0	0	8.93e-05	0	0	0	0	0	0	0	0	0	0	0	0
Acidiphilium	0	0	0	0	0	0	0	0	0	0	0	0	0	0	0	0	0	0	0	0	0	0	0	0.000446349	0	0	0	0	0	0	0	0	0	0	0	0	0	0	0	0	0	0	0	0	0	0	0	0	0
unidentified_LCP-89	0	0	0	0	0	0	0	0	0	0	0	0	0	0	0	0	0	0	0	0	0	0	0	0	0	0	0	0	0	0	0	0	0	0	0	0	0	0	0	0	0	0.000446349	0	0	0	0	0	0	0
Tuberibacillus	0	0	0	0	0	0	0	0	0	0	0	0	0	0	0	0	0	0	0	0	0	0	0.000424031	0	0	0	0	0	0	0	0	0	0	0	0	0	0	0	0	0	0	0	0	0	0	0	0	0	0
Litorilituus	0	0	0	0	0	0	0	0	0	0	0	0	0	0	0	0	0	0	0	0	0	0	0	0	0	0	0	0	0	0	0	0	0	0	0	0	0	0	0	0	0	0	0	0	0	0	0	0	0
Lacticaseibacillus	0	0	0	0	0	0	0	0	0	0	0	0	0	0	0	0	0	0	0	0	0	0	0	0	0.000424031	0	0	0	0	0	0	0	0	0	0	0	0	0	0	0	0	0	0	0	0	0	0	0	0
Gluconobacter	0	0	0	0	0	0	0	0	0	0	0	0	0	0	0	0	0	0	0	0	0	0	0	0	0	0	0	0	0	0	0	0	0	0	0	0	0	0	0	0	0	0	0	0	0	0	0	0	0
SP3-e08	0	0	0	0	0	0	0	0	0	0	0	0	0	0	0	0	0	0	0	0	0	0	0	0	0	0	0	0	0	0	0	0	0	0	0	0	0	0	0	0	0	0	0	0	0	0	0	0	0
Ammoniphilus	0	0	0	0	0	0	0	0	0	0	0	0	0	0	0	0	0	0	0	0	0	0	0	0	0.000424031	0	0	0	0	0	0	0	0	0	0	0	0	0	0	0	0	0	0	0	0	0	0	0	0
Caproiciproducens	0	0	0	0	0	0	0	0	0	0	0	0	0	0	0	0	0	0	0	0	0	0	0	0	0	0	0	0	0	0	0	0	0	0	0	0	0	0	0	0	0	0	0	0	0.000111587	2.23e-05	0	0	0
Paenarthrobacter	0	0	0	0	0	0	0	0	0	0	0	0	0	0	0	0	0	0	0	0	0	0	0	0	0	0	0	0	0	0	0	0	0	0	0	0	0	0	0	0	0	0	0	0	0	0	0	0	0
Empedobacter	0	0	0	0	0	0	0	0	0	0	0	0	0	0	0	0	0	0	0	0	0	0	0	0	0	0	0	0	0	0	0	0	0	0	0	0	0	0	0	0	0	0	0	0	0	0	0	0	0
Macrococcus	0	0	0	0	0	0	0	0	0	0	0	0.000133905	0	0	0	0	0	0	0	0	0	0	0	0	0	0	0	0	0	0	0	0	0	0	0	0	6.7e-05	0	0	0	0	0	0	0	0	0	0	0	0
Subsaxibacter	0	0	0	0	0	0	0	0	0	0	0	0	0	0	0	0	0	0	0	0	0	0	0	0	0	0	0	0	0	0	0	0	0	0	0	0	0	0	0	0	0	0	0	0	0	0	0	0	0
Brumimicrobium	0	0	0	0	0	0	0	0	0	0	0	0	0	0	0	0	0	0	0	0	0	0	0	0	0	0	0	0	0	0	0	0	0	0	0	0	0	2.23e-05	0	0	0	0	0	0	0	0	0	0	0
unidentified_Ruminococcaceae_	0	0	0	0	0	0	0	0	0	0	0	2.23e-05	0	0	0	0	0	0	0	0	0	0	0	0	0	0	0	0	0	0	0	0	0	0	0	0	0	0	0	0	0	0	0	0	0	0	0	0	0
Clostridium_sensu_stricto_11	0	0	0	0	0	0	0	0	0	0	0	0	0	0	0	0	0	0	0	0	0	0	0	0	0.000424031	0	0	0	0	0	0	0	0	0	0	0	0	0	0	0	0	0	0	0	0	0	0	0	0
Candidatus_Nitrosopelagicus	0	0	0	0	0	0	0	0	0	0	0	0.000223174	0	0	0	0	0	0.000312444	0	0	0	0	0	0	0	0	0	0.000267809	0	0	0	0.000245492	4.46e-05	0	0	0	0.000424031	0	0	0	0	0	0	0	0	0	0	0	0
Glutamicibacter	0	0	0	0	0	0	0	0	0	0	0	0	0	0	0	0	0	0	0	0	0	0	0	0	0	0	0	0	0	0	0	0	0	0	0	0	0	0	0	0	0	0	0	0	0	0	0	0	0
Arachidicoccus	0	0	0	0	0	0	0	0	0	0	0	0	0	0	0	0	0	0	0	0	0	0	0	0	0	0	0	0	0	0	0	0	0	0	0	0	0	0	0	0	0	0	0	0	0	0	0	0	0
UCG-009	0	0	0	0	0	0	0	0	0	0	0	2.23e-05	0	0	0	0	0	0	0	0	0	0	0	0	0	0	0	0	0	0	0	0	0	0	0	0	4.46e-05	0	0	0	0	0	0	0	0	0	0	0	0
Actibacter	0	0	0	0	0	0	0	0	0	0	0	0	0	0	0	0	0	0.000424031	0	0	0	0	0	0	0	0	0	0.000401714	0	0	0	0.00017854	0	0	0	0	0.00017854	0.000290127	0	0	0	0.000223174	0	0	0	0	0	0	0
unidentified_Marinimicrobia_(SAR406_clade)	0	0	0	0	0	0	0	0	0	0	0	0.000223174	0	0	0	0	0	0.000111587	0	0	0	0	0	0	0	0	0	0.000156222	0	0	0	6.7e-05	6.7e-05	0	0	0	0.000200857	0.00017854	0	0	0	0.000424031	0	0	0	0	0	0	0
Aquicella	0	0	0	0	0	0	0	0	0	0	0	0	0	0	0	0	0	0	0	0	0	0	0	0	0	0	0	0	0	0	0	0	0	0	0	0	0	0	0	0	0	0	0	0	4.46e-05	0	0	0	0
Flavitalea	0	0	0	0	0	0	0	0	0	0	0	0	0	0	0	0	0	0	0	0	0	0	0	0	0	0	0	0	0	0	0	0	0	0	0	0	0	0	0	0	0	0	0	0	0	0	0	0	0
Luteolibacter	0	0	0	0	0	0	0	0	0	0	0	0	0	0	0	0	0	0	0	0	0	0	0	0.000245492	0.000245492	0	0	8.93e-05	0	0	0.000290127	0	0	0	0	0	0	0	0	0	0	0.00017854	0	0	0	0	0	0	0
Ammoniibacillus	0	0	0	0	0	0	0	0	0	0	0	0	0	0	0	0	0	0	0	0	0	0	0	0	0	0	0	0	0	0	0	0	0	0	0	0	0	0	0	0	0	0	0	0	0	0	0	0	0
Mobiluncus	0.000200857	0	0	0	0	0	0.000401714	0	0	0	0	0	0.000156222	0	0.000133905	0	0	0	0	0	0	0	0	0	0	0	0	0	0	0	0	0	0	0	0	0	0	0	4.46e-05	0	0	0	0	0	0	6.7e-05	0.000111587	0	0.00017854
Francisella	0	0	0	0	0	0	0	0	0	0	0	0.000334762	0	0	0	0	0	0.000200857	0	0	0	0	0	0	0	0	0	0.000267809	0	0	0	0.000357079	6.7e-05	0	0	0	0.000245492	0.000401714	0	0	0	0	0	0	0	0	0	0	0
unidentified_Xanthomonadaceae	0	0	0	0	0	0	0	0	0	0	0	0	0	0	0	0	0	0	0	0	0	0	0	0	4.46e-05	0	0	0	0	0	0	0	0	0	0	0	0	0	0	0	0	0	0	0	0	0	0	0	0
Heliimonas	0	0	0	0	0	0	0	0	0	0	0.000401714	0	0	0	0	0	0	0	0	0	0	0	0	0	0	0	0	0	0	0	0	0	0	0	0	0	0	0	0	0	0	0	0	0	0	0	0	0	0
Roseovarius	0	0	0	0	0	0	0	0	0	0	0	0	0	0	0	0	0	6.7e-05	0	0	0	0	0	0	0	0	0	0.000200857	0	0	0	0.000245492	0	0	0	0	0.000401714	0.000245492	0	0	0	0	0	0	0	0	0	0	0
Anaerobiospirillum	0	0	0	0	0	0	0	0	0	0	0.000401714	0	0	0	0	0	0	0	0	0	0	0	0	0	0	0	0	0	0	0	0	0	0	0	0	0	0	0	0	0	0	0	0	0	0	0	0	0	0
Paludicola	0	0	0	0	0	0	0	0	0	0	0	0	0	0	0	0	0	0	0	0	0	0	0	0	0	0	0	0	0	0	0	0	0	0	0	0	0	0	0	0	0	0	0	0	0	0	0	0	0
Blvii28_wastewater-sludge_group	0	0	0	0	0	0	0	0	0	0	0	0	0	0	0	0	0	0	0	0	0	0	0	0	0	0	0	0	0	0	0	0	0	0	0	0	0	0	0	0	0	0	0	0	0	0	0	0	0
Methanosphaera	0	0	0	0	0	0	0	0	0	0	0	0	0	0	0	0	0	0	0	0	0	0	0	0	0	0	0	0	0	0	0	0	0	0	0	0	0	0	0	0	0	0	0	0	0	0	0	0	0
Methylibium	0	0	0	0	0	0	0	0	0	0	0	0	0	0	0	0	0	0	0	0	0	0	0	0	0	0	0	0	0	0	0	0	0	0	0	0	0	0	0	0	0	0	0	0	0	0	0	0	0
Azohydromonas	0	0	0	0	0	0	0	0	0	0	0	0	0	0	0	0	0	0	0	0	0	0	0	0	0	0	0	0	0	0	0	0	0	0	0	0	0	0	0	0	0	0	0	0	0	0	0	0	0
unidentified_M55-D21	0	0	0	0	0	0	0	0	0	0	0	0	0	0	0	0	0	0	0	0	0	0	0	0	0.000111587	0	0	0	0	0	0	0	0	0	0	0	0	0	0	0	0	0	0	0	0	0	0	0	0
Dysgonomonas	0	0	0	0	0	0	0	0	0	0	0.000290127	0	0	0	0	0	0	8.93e-05	0	0	0	0	0	0	0	0	0	0	0	0	0	0.000111587	2.23e-05	0	0	0	0.000156222	0	0.000133905	0	0	0.000379397	0	0	0	0	0	0	0
Acetomicrobium	0	0	0	0	0	0	0	0	0	0	0	0	0	0	0	0	0	0	0	0	0	0	0	0	0	0	0	0	0	0	0	0	0	0	0	0	0	0	0	0	0	0	0	0	0	0	0	0	0
Kineococcus	0	0	0	0	0	0	0	0	0	0	0	0	0	0	0	0	0	0	0	0	0	0	0	0	0.000379397	0	0	0	0	0	0	2.23e-05	0	0	0	0	0	0	0	0	0	0	0	0	0	0	0	0	0
Persicitalea	0	0	0	0	0	0	0	0	0	0	0	0	0	0	0	0	0	0	0	0	0	0	0	0	0.000379397	0	0	0	0	0	0	0	0	0	0	0	0	0	0	0	0	0	0	0	0	0	0	0	0
Sandaracinus	0	0	0	0	0	0	0	0	0	0	0	2.23e-05	0	0	0	0	0	4.46e-05	0	0	0	0	0	0	0.000379397	0	0	0	0	0	0	4.46e-05	0	0	0	0	0	0	0	0	0	0	0	0	0	0	0	0	0
Eggerthella	0	0	0	0	0	0	0	0	0	0	0	0	0	0	0	0	0	0	0	0	0	0	0	0	0	0	0	0	0	0	0	0	0	0	0	0	0	0	0	0	0	0	0	0	0	0	0	0	0
Desulfurispirillum	0	0	0	0	0	0	0	0	0	0	0	0	0	0	0	0	0	0	0	0	0	0	0	0	0.000379397	0	0	0	0	0	0	0	0	0	0	0	0	0	0	0	0	0	0	0	0	0	0	0	0
Polaromonas	0	0	0	0	0	0	0	0	0	0	0	0	0	0	0	0	0	2.23e-05	0	0	0	0	0	0	0.000379397	0	0	0	0	0	0	0	0	0	0	0	0	0	0	0	0	0	0	0	0	0	0	0	0
unidentified_Flavobacteriaceae	0	0	0	0	0	0	0	0	0	0	0	0.000357079	0	0	0	0	0	8.93e-05	0	0	8.93e-05	0	0	0	0	0	0	0.00017854	0	0	0	0.000379397	6.7e-05	0	0	0	0.000245492	0	0	0	0	0	0	0	0	0	0	0	0
Oikopleura	0	0	0	0	0	0	0	0	0	0	0	0	0	0	0	0	0	0	0	0	0	0	0	0	0.000111587	0	0	0	0	0	0	0	0	0	0	0	0	0	0	0	0	0	0	0	0	0	0	0	0
Actinobacillus	0	0	0	0	0	0	0	0	0	0	0	4.46e-05	0	0	0	0	0	0	0	0	6.7e-05	0	0	0	0	0	0	0	0	0	0	0	0	0	0	0	0	0	0	0	0	0	0	0	0	0	0	0	0
MB11C04_marine_group	0	0	0	0	0	0	0	0	0	0	0	0.000111587	0	0	0	0	0	8.93e-05	0	0	0	0	0	0	0	0	0	0.000156222	0	0	0	0.00017854	8.93e-05	0	0	0	0.000379397	0.000267809	0	0	0	0	0	0	0	0	0	0	0
Verruc-01	0	0	0	0	0	0	0	0	0	0	0	0	0	0	0	0	0	0	0	0	0	0	0	0	0.000357079	0	0	0	0	0	0	0	0	0	0	0	2.23e-05	0	0	0	0	0	0	0	0	0	0	0	0
unidentified_RF39	0	0	0	0	0	0	0	0	0	0	0	0	0	0	0	0	0	0	0	0	0	0	0	0	0	0	0	0	0	0	0	0	0	0	0	0	0	0	0	0	0	0	0	0	0	0	0	0	0
Morganella	0	0	0	0	0	0	0	0	0	0	0	0	0	0	0	0	0	0	0	0	0	0	0	0	0	0	0	0	0	0	0	0	0	0	0	0	0	0	0	0	0	0	0	0	0	0	0	0	0
Cystobacter	0	0	0	0	0	0	0	0	0	0	0	0	0	0	0	0	0	0	0	0	0	0	0	0	0	0	0	0	0	0	0	0	0	0	0	0	0	0	0	0	0	0	0	0	0	0	0	0	0
GKS98_freshwater_group	0	0	0	0	0	0	0	0	0	0	0	6.7e-05	0	0	0	0	0	0	0	0	0	0	0	0	0	0	0	4.46e-05	0	0	0	4.46e-05	0	0	0	0	6.7e-05	0	0	0	0	0	0	0	0	0	0	0	0
Lachnospiraceae_XPB1014_group	0	0	0	0	0	0	0	0	4.46e-05	0	0.00017854	0	0	0	0	0	0	0	0	0	0	0	0	0	0	0	0	0	0	0	0	0	0	0	0	0	0	0	0	0	0	0.00017854	0	0	0	0	0	0	0
Parviterribacter	0	0	0	0	0	0	0	0	0	0	0	0	0	0	0	0	0	2.23e-05	0	0	0	0	0	0	0	0	0	0	0	0	0	4.46e-05	0	0	0	0	0	0	0	0	0	0	0	0	0	0	0	0	0
Fusibacter	0	0	0	0	0	0	0	0	0	0	0	2.23e-05	0	0	0	0	0	0	0	0	0.000133905	0	0	0	0	0	0	0.000267809	0	0	0	0	0	0	0	0	8.93e-05	4.46e-05	0	0	0	0.000357079	0	0	0	0	0	0	0
Jeotgalicoccus	0	0	0	0	0	0	0	0	0	0	0	6.7e-05	0	0	0	0	0	0.000156222	0	0	0	0	0	0	0.000357079	0	0	8.93e-05	0	0	0	0	0	0	0	0	0	8.93e-05	0	0	0	0	0	0	0	0.000133905	0	0	0
Maricaulis	0	0	0	0	0	0	0	0	0	0	0	0	0	0	0	0	0	0.000267809	0	0	0	0	0	0	0	0	0	2.23e-05	0	0	0	0.000357079	0	0	0	0	0.000290127	0.000156222	0	0	0	0	0	0	0	0	0	0	0
Succiniclasticum	0	0	0	0	0	0	0	0	0	0	0.000357079	0	0	0	0	0	0	0	0	0	0	0	0	0	0	0	0	0	0	0	0	2.23e-05	0	0	0	0	0	0	0	0	0	0	0	0	0	0	0	0	0
Geobacillus	0	0	0	0	0	0	0	0	0	0	0	0	0	0	0	0	0	0.000111587	0	0	0	0	0	0	0.000357079	0	0	2.23e-05	0	0	0	0	0	0	0	0	0	0	0	0	0	0	0	0	0	0	0	0	0
Spirosoma	0	0	0	0	0	0	0	0	0	0	0	0	0	0	0	0	0	4.46e-05	0	0	0	0	0	0	0	0	0	0	0	0	0	0	0	0	0	0	4.46e-05	0	0	0	0	0.000200857	0	0	0	0	0	0	0
Lachnospiraceae_UCG-006	0	0	0	0	0	0	0	0	0	0	0	0	0	0	0	0	0	6.7e-05	0	0	0	0	0	0	0	0	0	0	0	0	0	0	0	0	0	0	0	4.46e-05	0	0	0	0	0	0	0	0	0	0	0
Vogesella	0	0	0	0	0	0	0	0	0	0	0	0	0	0	0	0	0	0	0	0	0	0	0	0	0	0	0	0	0	0	0	0	0	0	0	0	0	0	0	0	0	0	0	0	0	0	0	0	0
Rickettsiella	0	0	0	0	0	0	0	0	0	0	0	0	0	0	0	0	0	0	0	0	0	0	0	0	0	0	0	0	0	0	0	0	0	0	0	0	0	0	0	0	0	0	0	0	0	0	0	0	0
Methanosarcina	0	0	0	0	0	0	0	0	0	0	0	0	0	0	0	0	0	0	0	0	0	0	0	0	0	0	0	0	0	0	0	0	0	0	0	0	0	0	0	0	0	0	0	0	0	0	0	0	0
C1-B045	0	0	0	0	0	0	0	0	0	0	0	0	0	0	0	0	0	0	0	0	0	0	0	0	0	0	0	0.000111587	0	0	0	0	0	0	0	0	0	6.7e-05	0	0	0	0.000357079	0	0	0	0	0	0	0
Methylonatrum	0	0	0	0	0	0	0	0	0	0	0	0	0	0	0	0	0	0	0	0	0	0	0	0	0	0	0	0	0	0	0	0	0	0	0	0	0	0	0.000357079	0	0	0	0	0	0	0	0	0	0
Saccharofermentans	0	0	0	0	0	0	0	0	0	0	0	0	0	0	0	0	0	0	0	0	0	0	0	0	0	0	0	0	0	0	0	0	0	0	0	0	0	0	0	0	0	0	0	0	0	0	0	0	0
Thalassotalea	0	0	0	0	0	0	0	0	0	0	0	0	0	0	0	0	0	0	0	0	0	0	0	0	0	0	0	0	0	0	0	2.23e-05	6.7e-05	0	0	0	0	0	0	0	0	0.000334762	0	0	0	0	0	0	0
Imperialibacter	0	0	0	0	0	0	0	0	0	0	0	2.23e-05	0	0	0	0	0	0	0	0	0	0	0	0	0	0	0	0	0	0	0	0	0	0	0	0	0	0	0	0	0	0	0	0	0	0	0	0	0
Slackia	0	0	0	0	0	0	0	0	6.7e-05	0	0	0	0	0	0	0	0	0	0	0	0	0	0	0	0	0	0	0	0	0	0	0	0	0	0	0	0	0	0	0	0	0	0	0	0	0	0	0	0
Pseudokineococcus	0	0	0	0	0	0	0	0	0	0	0	4.46e-05	0	0	0	0	0	0	0	0	0	0	0	0	0	0	0	6.7e-05	0	0	0	0	0	0	0	0	0	0	0	0	0	0	0	0	0	0	0	0	0
Anaeroplasma	0	0	0	0	0	0	0	0	0	0	0	0	0	0	0	0	0	0	0	0	0	0	0	0	0	0	0	0	0	0	0	0	0	0	0	0	0	0	0	0	0	0	0	0	0	0	0	0	0
Amaricoccus	0	0	0	0	0	0	0	0	0	0	0	0	0	0	0	0	0	0	0	0	0	0	0	0	0	0	0	0	0	0	0	2.23e-05	0	0	0	0	0	8.93e-05	0	0	0	0	0	0	0	0	0	0	0
Filifactor	0	0	0	0	0	0	0	0	0	0	0	0	0	0	0	0	0	0	0	0	0	0	0	0	0	0	0.000334762	0	0	0	0	0	0	0	0	0	0	0	0	0	0	0	0	0	0	0	0	8.93e-05	0
Inquilinus	0	0	0	0	0	0	0	0	0	0	0	0	0	0	0	0	0	4.46e-05	0	0	0	0	0	0	0.000334762	0	0	0	0	0	0	0	0	0	0	0	0	0	0	0	0	0	0	0	0	0	0	0	0
unidentified_11-24	0	0	0	0	0	0	0	0	0	0	0.000334762	0	0	0	0	0	0	0	0	0	0	0	0	0	0	0	0	0	0	0	0	0	0	0	0	0	0	0	0	0	0	0	0	0	0	0	0	0	0
Tateyamaria	0	0	0	0	0	0	0	0	0	0	0	0	0	0	0	0	0	0.000156222	0	0	0	0	0	0	0	0	0	0.000334762	0	0	0	0.000312444	0	0	0	0	0.000267809	0	0	0	0	0	0	0	0	0	0	0	0
Dermabacter	0	0	0	0	0	0	0	0	0	0.000111587	0	0	0	0	0	0	0	0	8.93e-05	0	0	0	0	0	0	0	0	0	0	0	0	0	0	0	0	0	0	0	0	0.000111587	0	0	0	0	0	0	0	0	0
Lachnospiraceae_UCG-003	0	0	0	0	0	0	0	0	0	0	0	0	0	0	0	0	0	0	0	0	0	0	0	0	0	0	0	0	0	0	0	0	0	0	0	0	0	0	0	0	0	0	0	0	0	0	0	0	0
Rahnella1	0	0	0	0	0	0	0	0	0	0	0	4.46e-05	0	0	0	0	0	4.46e-05	0	0	0	0	0	0	0	0	0	0	0	0	0	0	0	0	0	0	0	0	0	0	0	0	0	0	0	0	0	0	0
unidentified_WPS-2	0	0	0	0	0	0	0	0	0	0	0	0	0	0	0	0	0	0	0	0	0	0	0	0	0.000334762	0	0	0	0	0	0	0	0	0	0	0	0	0	0	0	0	0	0	0	0	0	0	0	0
Chthonomonas	0	0	0	0	0	0	0	0	0	0	0.000312444	0	0	0	0	0	0	0	0	0	0	0	0	0	0	0	0	0	0	0	0	0	0	0	0	0	0	0	0	0	0	0	0	0	0	0	0	0	0
Ochrobactrum	0	0	0	0	0	0	0	0	0	0	0	0	0	0	0	0	0	0	0	0	0	0	0	0	0	0	0	0	0	0	0	6.7e-05	0	0	0	0	0	4.46e-05	0	0	0	0	0	0	0	0	0	0	0
Caldicoprobacter	0	0	0	0	0	0	0	0	0	0	0	0	0	0	0	0	0	0	0	0	0	0	0	0	0.000312444	0	0	0	0	0	0	0	0	0	0	0	0	0	0	0	0	0	0	0	0	0	0	0	0
Defluviimonas	0	0	0	0	0	0	0	0	0	0	0	0	0	0	0	0	0	0	0	0	0	0	0	0	0	0	0	0	0	0	0	0	0	0	0	0	0	0	0	0	0	0	0	0	0	0	0	0	0
Leucothrix	0	0	0	0	0	0	0	0	0	0	0	6.7e-05	0	0	0	0	0	0.000133905	0	0	0	0	0	0	0	0	0	0.000223174	0	0	0	0.000111587	0	0	0	0	6.7e-05	0.000312444	0	0	0	0	0	0	0	0	0	0	0
Peptococcus	0	0	0	0	0	0	0	0	0	0	0	0	0	0	0	0	0	0	0	0	0	0	0	0	0	0	0	0	0	0	0	0	0	0	0	0	4.46e-05	0	0	0	0	0	0	0	0	0	0	0	0
Candidatus_Koribacter	0	0	0	0	0	0	0	0	0	0	0	4.46e-05	0	0	0	0	0	0.000111587	0	0	0	0	0	0.000312444	0	0	0	0	0	0	0	0	0	0	0	0	0	0	0	0	0	0	0	0	0	0	0	0	0
Lachnospiraceae_UCG-010	0	0	0	0	0	0	4.46e-05	0	0	0	0	0	0	0	0	0	0	2.23e-05	0	0	0	0	0	0	0	0	0	0	0	0	0	0	0	0	0	0	0	0	0	0	0	0	0	0	0	0	0	0	0
Puia	0	0	0	0	0	0	0	0	0	0	0	0	0	0	0	0	0	0	0	0	0	0	0	4.46e-05	0	0	0	0	0	0	0	0	0	0	0	0	0	0	0	0	0	0	0	0	0	0	0	0	0
966-1	0	0	0	0	0	0	0	0	0	0	0	0	0	0	0	0	0	0	0	0	0	0	0	0	0	0	0	0	0	0	0	0	0	0	0	0	0	0	0	0	0	0	0	0	0	0	0	0	0
Psychroglaciecola	0	0	0	0	0	0	0	0	0	0	0	2.23e-05	0	0	0	0	0	0	0	0	0	0	0	4.46e-05	0	0	0	0	0	0	0	0	0	0	0	0	0	0	0	0	0	0	0	0	0	0	0	0	0
Leisingera	0	0	0	0	0	0	0	0	0	0	0	0	0	0	0	0	0	0	0	0	0	0	0	0	0	0	0	0	0	0	0	0	0	0	0	0	0	0	0	0	0	0	0	0	0	0	0	0	0
Vitellibacter	0	0	0	0	0	0	0	0	0	0	0	0	0	0	0	0	0	0	0	0	0	0	0	0	0	0	0	0	0	0	0	0	0	0	0	0	0	0	0	0	0	0	0	0	0	0	0	0	0
Cetobacterium	0	0	0	0	0	0	0	0	0	0	0	0	0	0	0	0	0	0	0	0	0.000133905	0	0	0	0	0	0	0	0	0	0	0	0	0	0	0	0	0	0	0	0	0	0	0	0	0	0	0	0
Aminobacterium	0	0	0	0	0	0	0	0	0	0	0	0	0	0	0	0	0	0	0	0	0	0	0	0	0	0	0	0	0	0	0	0	0	0	0	0	0	0	0	0	0	0	0	0	0	0	0	0	0
Coprobacillus	0	0	0	0	0	0	0	0	0	0	0	0	0	0	0	0	0	0	0	0	0	0	0	0	0	0	0	0	0	0	0	0	0	0	0	0	0	0	0	0	0	0	0	0	0	0	0	0	0
Hirschia	0	0	0	0	0	0	0	0	6.7e-05	0	0	0	0	0	0	0	0	8.93e-05	0	0	0	0	0	0	0	0	0	4.46e-05	0	0	0	0	0	0	0	0	0	0	0	0	0	0	0	0	0	0	0	0	0
Syntrophobacter	0	0	0	0	0	0	0	0	6.7e-05	0	0	0	0	0	0	0	0	0	0	0	0	0	0	0	0	0	0	0	0	0	0	0	0	0	0	0	0	0	0	0	0	0	0	0	0	0	0	0	0
Bosea	0	0	0	0	0	0	0	0	0	0	0	0	0	0	0	0	0	0	0	0	0	0	0	0	0	0	0	0	0	0	0	0	0	0	0	0	0.000111587	4.46e-05	2.23e-05	0	0	0	0	0	0	0	0	0	0
Symbiobacterium	0	0	0	0	0	0	0	0	0	0	0	0	0	0	0	0	0	0	0	0	0	0	0	0	0	0	0	0	0	0	0	0	0	0	0	0	0	4.46e-05	0	0	0	6.7e-05	0	0	4.46e-05	0	0	0	0
Fructobacillus	0	0	0	0	0	0	0	0	0	0	0	0	0	0	0	0	0	0	0	0	0	0	0	0	0	0	0	0	0	0	0	0	0	0	0	0	0	0	0	0	0	0	0	0	0	0	0	0	0
OM75_clade	0	0	0	0	0	0	0	0	0	0	0	0.000312444	0	0	0	0	0	0.000267809	0	0	0	0	0	0	0	0	0	0.00017854	0	0	0	0.000245492	0	0	0	0	0.000267809	0.000133905	0	0	0	0.000111587	0	0	0	0	0	0	0
unidentified_Gammaproteobacteria	0	0	0	0	0	0	0	0	0	0	0	0	0	0	0	0	0	0.000290127	0	0	0	0	0	0	0	0	0	0.000312444	0	0	0	0.000111587	0	0	0	0	0	0	0	0	0	0.000111587	0	0	0	0	0	0	0
Constrictibacter	0	0	0	0	0	0	0	0	0	0	0	0	0	0	0	0	0	2.23e-05	0	0	0	0	0	0	0	0	0	0	0	0	0	0	0	0	0	0	0	0	0	0	0	0	0	0	0	0	0	0	0
Sulfurospirillum	0	0	0	0	0	0	0	0	0	0	0	2.23e-05	0	0	0	0	0	0	0	0	0	0	0	0	0	0	0	2.23e-05	0	0	0	0	0	0	0	0	0	0	0	0	0	0	0	0	0	0	0	0	0
JGI_0001001-H03	0	0	0	0	0	0	0	0	0	0	0	0	0	0	0	0	0	0	0	0	0	0	0	0	0	0	0	0	0	0	0	0	0	0	0	0	0	0	0	0	0	0	0	0	0	0	0	0	0
unidentified_Alphaproteobacteria	0	0	0	0	0	0	0	0	0	0	0	0	0	0	0	0	0	0	0	0	0	0	0	0	0	0	0	0	0	0	0	4.46e-05	0	0	0	0	2.23e-05	0	0	0	0	0	0	0	0	0	0	0	0
Craurococcus-Caldovatus	0	0	0	0	0	0	0	0	0	0	0	2.23e-05	0	0	0	0	0	2.23e-05	0	0	0	0	0	0	0	0	0	0.000111587	0	0	0	0	0	0	0	0	0.000133905	4.46e-05	0	0	0	0	0	0	0	0	0	0	0
Sphingoaurantiacus	0	0	0	0	0	0	0	0	0	0	0	0	0	0	0	0	0	0	0	0	0	0	0	0	0	0	0	0	0	0	0	0	0	0	0	0	0	0	0	0	0	0	0	0	0	0	0	0	0
Hyphobacterium	0	0	0	0	0	0	0	0	0	0	0	0	0	0	0	0	0	0	0	0	0	0	0	0	0	0	0	0	0	0	0	0	0	0	0	0	0	0	0	0	0	0	0	0	0	0	0	0	0
Clostridium_sensu_stricto_6	0	0	0	0	0	0	0	0	0	0	0	0	0	0	0	0	0	0	0	0	0	0	0	0	0	0	0	0	0	0	0	0	0	0	0	0	0	0	0	0	0	0	0	0	0	0	0	0	0
Sporosarcina	0	0	0	0	0	0	0	0	0	0	0	0	0	0	0	0	0	4.46e-05	0	0	0	0	0	0	0	0	0	2.23e-05	0	0	0	0	0	0	0	0	0	0.000156222	0	0	0	0	0	0	0	0	0	0	0
CAG-352	0	0	0	0	0	0	0	0	0	0	0	0	0	0	0	0	0	0	0	0	0	0	0	0	0	0	0	0	0	0	0	0	0	0	0	0	0	0	0	0	0	0	0	0	0	0	0	0	0
Peredibacter	0	0	0	0	0	0	0	0	4.46e-05	0	0	0	0	0	0	0	0	0	0	0	0	0	0	0	0.000156222	0	0	4.46e-05	0	0	0	4.46e-05	0	0	0	0	2.23e-05	6.7e-05	0	0	0	0.000290127	0	0	0	0	0	0	0
unidentified_Leptotrichiaceae	0	0	0	0	0	0	0	0	0	0	0	0	0	0	0	0	0	0	0	0	0	0	0	0	0	0	0	0	0	0	0	0	0	0	0	0	0	0	0	0	0	0	0	0	0	0	0	0	0
Methylotenera	0	0	0	0	0	0	0	0	0	0	0	6.7e-05	0	0	0	0	0	0.000111587	0	0	0	0	0	0	0	0	0	0.000245492	0	0	0	0.000290127	0	0	0	0	0.00017854	0.000267809	0	0	0	0	0	0	0	0	0	0	0
Pectinatus	0	0	0	0	0	0	0	0	0	0	0	0	0	0	0	0	0	0	0	0	0	0	0	0	0	0	0	0	0	0	0	0	0	0	0	0	0	0	0	0	0	0	0	0	0	0	0	0	0
Thermaerobacter	0	0	0	0	0	0	0	0	0	0	0	0	0	0	0	0	0	0	0	0	0	0	0	0	0	0	0	0	0	0	0	0	0	0	0	0	0	0	0	0	0	0	0	0	0	0	0	0	0
Candidatus_Nitrosotalea	0	0	0	0	0	0	0	0	0	0	0	0	0	0	0	0	0	0	0	0	6.7e-05	0	0	0	0	0	0	6.7e-05	0	0	0	0	0	0	0	0	4.46e-05	0	0	0	0	0.000290127	0	0	0	0	0	0	0
Soehngenia	0	0	0	0	0	0	0	0	0	0	0	0	0	0	0	0	0	0	0	0	0	0	0	0	0	0	0	0	0	0	0	0.000133905	0	0	0	0	0	0	0	0	0	0	0	0	0	0	0	0	0
Candidatus_Omnitrophus	0	0	0	0	0	0	0	0	0	0	0	0	0	0	0	0	0	0	0	0	0	0	0	0	0	0	0	0	0	0	0	0	0	0	0	0	0	0	0	0	0	0.000290127	0	0	0	0	0	0	0
Mesotoga	0	0	0	0	0	0	0	0	0	0	0	0	0	0	0	0	0	0	0	0	0	0	0	0	0	0	0	0	0	0	0	0	0	0	0	0	0	0	0	0	0	0	0	0	0	0	0	0	0
UBA1819	0	0	0	0	0	0	0	0	0	0	0	0	0	0	0	0	0	0	0	0	0	0	0	0	0	0	0	0	0	0	0	0	0	0	0	0	2.23e-05	0	0	0	0	0	0	0	0	0	0	0	0
Thermomonas	0	0	0	0	0	0	0	0	0	0	0	0	0	0	0	0	0	6.7e-05	0	0	0	0	0	0	0	0	0	0	0	0	0	0	0	0	0	0	0	0	0	0	0	0	0	0	0	0	0	0	0
Nocardiopsis	0	0	0	0	0	0	0	0	0	0	0	0	0	0	0	0	0	0	0	0	0	0	0	0	0	0	0	0	0	0	0	0	0	0	0	0	0	0	0	0	0	0	0	0	0	0	0	0	0
Brochothrix	4.46e-05	0	0	0	0	0	0	0	0	0	0	0	0	0	0	0	0	0	0	0	0	0	0	0	0	0	0	0	0	0	0	0	0	0	0	0	0	0	0	0	0	0	0	0	0	0	0	0	0
Sphingorhabdus	0	0	0	0	0	0	0	0	0	0	0	0	0	0	0	0	0	0	0	0	0	0	0	0.000290127	0	0	0	0	0	0	0	0	0	0	0	0	0	0	0	0	0	0	0	0	0	0	0	0	0
unidentified_Xanthobacteraceae	0	0	0	0	0	0	0	0	0	0	0	0	0	0	0	0	0	0	0	0	0	0	0	0	0	0	0	0	0	0	0	0	0	0	0	0	0	0	0	0	0	0	0	0	0	0	0	0	0
Kitasatospora	0	0	0	0	0	0	0	0	0	0	0	0	0	0	0	0	0	0	0	0	0	0	0	0	0	0	0	0	2.23e-05	0	0	0	0	0	0	0	0	0	0	0	0	0	0	0	0	0	0	0	0
Gordonibacter	0	0	0	0	0	0	0	0	0	0	0	0	0	0	0	0	0	0	0	0	0	0	0	0	0	0	0	0	0	0	0	0	0	0	0	0	0	0	0	0	0	0	0	0	0	0	0	0	0
Aridibacter	0	0	0	0	0	0	0	0	0	0	0	0	0	0	0	0	0	0	0	0	0	0	0	0	0	0	0	0	0	0	0	0	0	0	0	0	0	0	0	0	0	0	0	0	0	0	0	0	0
Candidatus_Soleaferrea	0	0	0	0	0	0	0	0	0	0	0	0	0	0	0	0	0	0	0	0	0	0	0	0	0	0	0	2.23e-05	0	0	0	0	0	0	0	0	4.46e-05	0	0	0	0	0	0	0	0	0	0	0	0
Occallatibacter	0	0	0	0	0	0	0	0	0	0	0	0	0	0	0	0	0	0	0	0	0	0	0	0	0	0	0	0	0	0	0	0	0	0	0	0	0	0	0	0	0	0	0	0	0	0	0	0	0
Bizionia	0	0	0	0	0	0	0	0	0	0	0	0.000111587	0	0	0	0	0	0.000133905	0	0	0	0	0	0	0	0	0	0.000133905	0	0	0	0.000267809	8.93e-05	0	0	0	0.000200857	8.93e-05	0	0	0	0	0	0	0	0	0	0	0
Defluviitaleaceae_UCG-011	0	0	0	0	0	0	0	0	0	0	0	0	0	0	0	0	0	0	0	0	0	0	0	0	0	0	0	0	0	0	0	0	0	0	0	0	0	0	0	0	0	0	0	0	0	0	0	0	0
Shimia	0	0	0	0	0	0	0	0	0	0	0	0	0	0	0	0	0	0.000223174	0	0	0	0	0	0	0	0	0	0.000267809	0	0	0	0.000200857	6.7e-05	0	0	0	6.7e-05	0.000245492	0	0	0	0	0	0	0	0	0	0	0
Desulfuromonas	0	0	0	0	0	0	0	0	0	0	0	0	0	0	0	0	0	0	0	0	0	0	0	0	0	0	0	0	0	0	0	0	0	0	0	0	0	0	0	0	0	0.000267809	0	0	0	0	0	0	0
Citricoccus	0	0	0	0	0	0	0	0	0	0	0	0	0	0	0	0	0	0	0	0	0	0	0	0	0	0	0	0	0	0	0	0	0	0	0	0	0	0	0	0	0	0	0	0	0	0	0	0	0
Herbinix	0	0	0	0	0	0	0	0	0	0	0	0	0	0	0	0	0	0	0	0	0	0	0	0	0.000267809	0	0	0	0	0	0	0	0	0	0	0	0	0	0	0	0	0	0	0	0	0	0	0	0
Clostridioides	0	0	0	0	0	0	0	0	0	0	0	0	0	0	0	0	0	0	0	0	0	0	0	0	8.93e-05	0	0	0	0	0	0	0	0	0	0	0	0	0	0	0	0	0	0	0	0	0	0	0	0
Anaerolinea	0	0	0	0	0	0	0	0	0	0	0	2.23e-05	0	0	0	0	0	0	0	0	0	0	0	0	0	0	0	0	0	0	0	0	0	0	0	0	0	0	0	0	0	0	0	0	0	0	0	0	0
Cobetia	0	0	0	0	0	0	0	0	0	0	0	0	0	0	0	0	0	0	0	0	0	0	0	0	0.000267809	0	0	0	0	0	0	0	0	0	0	0	0	0	0	0	0	0	0	0	0	0	0	0	0
Actinoplanes	0	0	0	0	0	0	0	0	0	0	0	0	0	0	0	0	0	0	0	0	0	0	0	4.46e-05	0	0	0	0	0	0	0	0	0	0	0	0	0.000267809	0	0	0	0	0	0	0	0	0	0	0	0
ML602J-51	0	0	0	0	0	0	0	0	0	0	0	0	0	0	0	0	0	0.000267809	0	0	0	0	0	0	0	0	0	0	0	0	0	0	0	0	0	0	0	0	0	0	0	0	0	0	0	0	0	0	0
Muriicola	0	0	0	0	0	0	0	0	0	0	0	0	0	0	0	0	0	0.00017854	0	0	0	0	0	0	0	0	0	0.000156222	0	0	0	0.000111587	0	0	0	0	0.000267809	0.000156222	0	0	0	0	0	0	0	0	0	0	0
Merdibacter	0	0	0	0	0	0	0	0	0	0	0	0	0	0	0	0	0	0	0	0	0	0	0	0	0	0	0	0	0	0	0	0	0	0	0	0	0	0	0	0	0	0	0	0	0	0	0	0	0
Acidipila-Silvibacterium	0	0	0	0	0	0	0	0	0	0	0.000245492	0	0	0	0	0	0	0	0	0	0	0	0	0	0	0	0	0	0	0	0.000267809	0	0	0	0	0	0	0	0	0	0	0	0	0	0	0	0	0	0
Candidatus_Limnoluna	0	0	0	0	0	0	0	0	0	0	0	0	0	0	0	0	0	0	0	0	0	0	0	0	0	0	0	0	0	0	0	0	0	0	0	0	0	0	0	0	0	0.000267809	0	0	0	0	0	0	0
Mogibacterium	0	0	0	0	0	0	0	0	0	0	0	0	0	0	0	0	0	0	0	0	0	0	0	0	0	0	0	0	0	0	0	0	0	0	0	0	0	0	0	0	0	0	0	0	0	0	0	0	0
Sediminibacterium	0	0	0	0	0	0	0	0	0	0	0	0	0	0	0	0	0	0	0	0	0	0	0	0	0	0	0	0	0	0	0	0	0	0	0	0	0	0	0	0	0	0.000200857	0	0	0	0	0	0	0
Lacunisphaera	0	0	0	0	0	0	0	0	0	0	0	0	0	0	0	0	0	0	0	0	0	0	0	0	0	0	0	0	0	0	0	0	0	0	0	0	0	0	0	0	0	0	0	0	0	0	0	0	0
Tissierella	0	0	0	0	0	0	0	0	0	0	0	0	0	0	0	0	0	0	0	0	0	0	0	0	0	0	0	0	0	0	0	0	0	0	0	0	8.93e-05	0	4.46e-05	0	0	0	0	0	0	0	0	0	0
Harryflintia	0	0	0	0	0	0	0	0	0	0	0	0	0	0	0	0	0	0	0	0	0	0	0	0	0	0	0	0	0	0	0	0	0	0	0	0	0	0	0	0	0	0	0	0	0	0	0	0	0
Cycloclasticus	0	0	0	0	0	0	0	0	0	0	0	0.000200857	0	0	0	0	0	0.000111587	0	0	0	0	0	0	0	0	0	0.000133905	0	0	0	0.000200857	0	0	0	0	0.000245492	0.000245492	0	0	0	0.000111587	0	0	0	0	0	0	0
unidentified_67-14	0	0	0	0	0	0	0	0	0	0	0	4.46e-05	0	0	0	0	0	0	0	0	0	0	0	0	0	0	0	0	0	0	0	0	6.7e-05	0	0	0	0	0	0	0	0	0	0	0	0	0	0	0	0
Amnibacterium	0	0	0	0	0	0	0	0	0	0	0	0	0	0	0	0	0	0	0	0	0	0	0	0	0	0	0	0	0	0	0	0	0	0	0	0	0	0	0	0	0	0	0	0	0	0	0	0	0
Thiogranum	0	0	0	0	0	0	0	0	0	0	0	4.46e-05	0	0	0	0	0	0.000111587	0	0	0	0	0	0	0	0	0	6.7e-05	0	0	0	0.000156222	0	0	0	0	0.000245492	8.93e-05	0	0	0	0	0	0	0	0	0	0	0
Anaerotruncus	0	0	0	0	0	0	0	0	0	0	0	0	0	0	0	0	0	0	0	0	0	0	0	0	0	0	0	0	0	0	0	0	0	0	0	0	0	0	0	0	0	0	0	0	0	0	0	0	0
Pseudoflavitalea	0	0	0	0	0	0	0	0	0	0	0	0	0	0	0	0	0	0	0	0	0	0	0	0	0	0	0	0	0	0	0	0	0	0	0	0	0	0	0	0	0	0	0	0	0	0	0	0	0
Joostella	0	0	0	0	0	0	0	0	0	0	0	0	0	0	0	0	0	0	0	0	0	0	0	0	0	0	0	0	0	0	0	0	0	0	0	0	0	0	0	0	0	0	0	0	0	0	0	0	0
Elusimicrobium	0	0	0	0	0	0	0	0	0	0	0	0	0	0	0	0	0	0	0	0	0	0	0	0	0	0	0	0	0	0	0	0	0	0	0	0	0	0	0	0	0	0	0	0	0	0	0	0	0
Caenispirillum	0	0	0	0	0	0	0	0	0	0	0	0	0	0	0	0	0	0	0	0	0	0	0	0	0.000245492	0	0	0	0	0	0	0	0	0	0	0	0	0	0	0	0	0	0	0	0	0	0	0	0
Rubidimonas	0	0	0	0	0	0	0	0	0	0	0	0	0	0	0	0	0	2.23e-05	0	0	0	0	0	0	0	0	0	8.93e-05	0	0	0	2.23e-05	0	0	0	0	8.93e-05	0	0	0	0	0	0	0	0	0	0	0	0
Virgibacillus	0	0	0	0	0	0	0	0	0	0	0	0	0	0	0	0	0	0	0	0	4.46e-05	0	0	0	0	0	0	0	0	0	0	0	0	0	0	0	0	0	0	0	0	0	0	0	0	0	0	0	0
Ensifer	0	0	0	0	0	0	0	0	0.000111587	0	0	0	0	0	0	0	0	0	0	0	0	0	0	0	0	0	0	0	0	0	0	0	0	0	0	0	0	0.00017854	0	0	0	0	0	0	0	0	0	0	0
Verrucomicrobium	0	0	0	0	0	0	0	0	0	0	0	2.23e-05	0	0	0	0	0	0	0	0	0	0	0	0	0	0	0	0	0	0	0	0	0	0	0	0	0	0	0	0	0	0	0	0	0	0	0	0	0
Pedosphaera	0	0	0	0	0	0	0	0	0	0	0	0	0	0	0	0	0	0	0	0	0	0	0	0	0	0	0	0	0	0	0	0	0	0	0	0	0	0	0	0	0	0	0	0	0	0	0	0	0
Hassallia	0	0	0	0	0	0	0	0	0	0	0	0	0	0	0	0	0	0	0	0	0	0	0	0	0	0	0	0	0	0	0	0	0	0	0	0	4.46e-05	0	0	0	0	0	0	0	0	0	0	0	0
RS62_marine_group	0	0	0	0	0	0	0	0	0	0	0	4.46e-05	0	0	0	0	0	0.000156222	0	0	0	0	0	0	0	0	0	0.000133905	0	0	0	0.000200857	0	0	0	0	0.000245492	0.000133905	0	0	0	0	0	0	0	0	0	0	0
Pelomonas	0	0	0	0	0	0	0	0	0	0	0.000223174	0	0	0	0	0	0	0	0	0	0	2.23e-05	0	0	0	0	0	0	0	0	0	0	0	0	0	0	0	8.93e-05	0	0	0	0	0	0	0	0	0	0	0
Alcanivorax	0	0	0	0	0	0	0	0	0	0	0	0.000111587	0	0	0	0	0	0.00017854	0	0	0	0	0	0	0	0	0	6.7e-05	0	0	0	0.000223174	8.93e-05	0	0	0	0.00017854	0.000156222	0	0	0	0	0	0	0	0	0	0	0
Patulibacter	0	0	0	0	0	0	0	0	0	0	0	0	0	0	0	0	0	0	0	0	0	0	0	0	0	0	0	0	0	0	0	0	0	0	0	0	0	0	0	0	0	0	0	0	0	0	0	0	0
Fontimonas	0	0	0	0	0	0	0	0	0	0	0	0.000111587	0	0	0	0	0	0.000111587	0	0	0	0	0	0	0	0	0	0.000223174	0	0	0	0.00017854	0.000111587	0	0	0	0.000156222	0.000156222	0	0	0	0	0	0	0	0	0	0	0
unidentified_Selenomonadaceae	0	0	0	0	0	0	0	0	0	0	0	0	0	0	0	0	0	0	0	0	0	0	0	0	0	0	0	0	0	0	0	0	0	0	0	0	0	0	0	0	0	0	0	0	0	0	0	0	0
Mesoflavibacter	0	0	0	0	0	0	0	0	0	0	0	0	0	0	0	0	0	0	0	0	0	0	0	0	0	0	0	0	0	0	0	0	0	0	0	0	0	0	0	0	0	0	0	0	0	0	0	0	0
Nakamurella	0	0	0	0	0	0	0	0	0	0	0	0	0	0	0	0	0	2.23e-05	0	0	0	0	0	0	0	0	0	0	0	0	0	0	0	0	0	0	0	0	0	0	0	0	0	0	0	0	0	0	0
Phreatobacter	0	0	0	0	0	0	0	0	0	0	0	0	0	0	0	0	0	0	0	0	0	0	0	0	0	0	0	0	0	0	0	0	0	0	0	0	0	0	0	0	0	0	0	0	0	0	0	0	0
Butyrivibrio	0	0	0	0	0	0	0	0	0	0	0	0	0	0	0	0	0	0	0	0	0	0	0	0	0	0	0	0	0	0	0	0	0	0	0	0	0	0	0	0	0	0	0	0	0	0	0	0	0
HN-HF0106	0	0	0	0	0	0	0	0	0	0	0	0	0	0	0	0	0	0	0	0	0	0	0	0	0.000223174	0	0	0	0	0	0	0	0	0	0	0	0	0	0	0	0	0	0	0	0	0	0	0	0
Faecalitalea	0	0	0	0	0	0	0	0	0	0	0	0	0	0	0	0	0	0	0	0	0	0	0	0	0	0	0	0	0	0	0	0	0	0	0	0	0	0	0	0	0	0.000223174	0	0	0	0	0	0	0
Pirellula	0	0	0	0	0	0	0	0	0	0	0	0	0	0	0	0	0	0	0	0	0	0	0	0	0	0	0	0	0	0	0	0	0	0	0	0	0	0	0	0	0	0	0	0	0	0	0	0	0
Luteitalea	0	0	0	0	0	0	0	0	8.93e-05	0	0	0	0	0	0	0	0	0	0	6.7e-05	0	0	0	0	0	0	0	0	0	0	0	0	0	0	0	0	0	0	0	0	0	0	0	0	0	0	0	0	0
Gilvibacter	0	0	0	0	0	0	0	0	0	0	0	0	0	0	0	0	0	0	0	0	0	0	0	0	0	0	0	0	0	0	0	0	0	0	0	0	0	0	0	0	0	0.000223174	0	0	0	0	0	0	0
Clostridium_sensu_stricto_9	0	0	0	0	0	0	0	0	0	0	0	0	0	0	0	0	0	0	0	0	0	0	0	0	0	0	0	0	0	0	0	0	0	0	0	0	0	0	0	0	0	0	0	0	0	0	0	0	0
unidentified_UCG-010	0	0	0	0	0	0	0	0	0	0	0	0	0	0	0	0	0	0	0	0	0	0	0	0	0.000223174	0	0	0	0	0	0	0	0	0	0	0	0	0	0	0	0	0	0	0	0	0	0	0	0
Cellulosilyticum	0	0	0	0	0	0	0	0	0	0	0	0	0	0	0	0	0	0	0	0	0	0	0	0	0	0	0	0	0	0	0	0	0	0	0	0	0	0	0	0	0	0	0	0	0	0	0	0	0
Coprobacter	0	0	0	0	0	0	0	0	0	0	0	0	0	0	0	0	0	0	0	0	0	0	0	0	0	0	0	0	0	0	0	0	0	0	0	0	0	0	0	0	0	0	0	0	0	0	0	0	0
Pseudahrensia	0	0	0	0	0	0	0	0	0	0	0	0.000223174	0	0	0	0	0	0.000223174	0	0	0	0	0	0	0	0	0	0.000223174	0	0	0	0.00017854	6.7e-05	0	0	0	0.000223174	0.00017854	0	0	0	0	0	0	0	0	0	0	0
Pseudorhodobacter	0	0	0	0	0	0	0	0	0	0	0	0	0	0	0	0	0	4.46e-05	0	0	0	0	0	0	0	0	0	0.000156222	0	0	0	0.000111587	0	0	0	0	0.000223174	0.000111587	0	0	0	0	0	0	0	0	0	0	0
Immundisolibacter	0	0	0	0	0	0	0	0	0	0	0	0.000223174	0	0	0	0	0	6.7e-05	0	0	0	0	0	0	0	0	0	4.46e-05	0	0	0	0.000111587	0	0	0	0	6.7e-05	0	0	0	0	0	0	0	0	0	0	0	0
UCG-004	0	0	0	0	0	0	0	0	0	0	0	0	0	0	0	0	0	0	0	0	0	0	0	0	0	0	0	0	0	0	0	0	0	0	0	0	0	0	0	0	0	0	0	0	0	0	0	0	0
Pseudofulvibacter	0	0	0	0	0	0	0	0	0	0	0	6.7e-05	0	0	0	0	0	8.93e-05	0	0	0	0	0	0	0	0	0	0.000156222	0	0	0	0.000111587	0	0	0	0	0.000111587	0.000223174	0	0	0	0.000133905	0	0	0	0	0	0	0
Robbsia	0	0	0	0	0	0	0	0	0	0	0.000200857	0	0	0	0	0	0	0	0	0	0	0	0	0	0	0	0	0	0	0	0	0	0	0	0	0	0	0	0	0	0	0	0	0	0	0	0	0	0
Candidatus_Stoquefichus	0	0	0	0	0	0	0	0	0	0	0	0	0	0	0	0	0	0	0	0	0	0	0	0	0	0	0	0	0	0	0	0	0	0	0	0	0	0	0	0	0	0	0	0	0	0	0	0	0
Sulfurifustis	0	0	0	0	0	0	0	0	0	0	0	0	0	0	0	0	0	0	0	0	8.93e-05	0	0	0	0.000111587	0	0	0	0	0	0	0	0	0	0	0	0	0	0	0	0	0	0	0	0	0	0	0	0
Maritimimonas	0	0	0	0	0	0	0	0	0	0	0	0	0	0	0	0	0	0	0	0	0	0	0	0	0	0	0	0.000200857	0	0	0	0.000200857	0	0	0	0	0.000156222	0	0	0	0	0	0	0	0	0	0	0	0
Gallicola	0	0	0	0	0	0	0	0	0	0	0	0	0	0	0	0	0	0	0	0	0	0	0	0	0	0	0	0	0	0	0	0	0	0	0	0	0	0	0	0	0	0	0	0	0	0	0	0	0
Pseudaestuariivita	0	0	0	0	0	0	0	0	0	0	0	8.93e-05	0	0	0	0	0	0	0	0	0	0	0	0	0	0	0	0.000111587	0	0	0	0.000111587	0	0	0	0	0.000200857	0.00017854	0	0	0	0	0	0	0	0	0	0	0
unidentified_Methylacidiphilaceae	0	0	0	0	0	0	0	0	0	0	0	0	0	0	0	0	0	0	0	0	0	0	0	0	0	0	0	0	0	0	0	0	0	0	0	0	0	0	0	0	0	0	0	0	0	0	0	0	0
Nereida	0	0	0	0	0	0	0	0	0	0	0	0.000156222	0	0	0	0	0	0.000200857	0	0	0	0	0	0	0	0	0	0	0	0	0	0.000111587	0	0	0	0	0.000200857	0.000200857	0	0	0	0	0	0	0	0	0	0	0
Tabrizicola	0	0	0	0	0	0	0	0	0	0	0	0	0	0	0	0	0	0	0	0	0	0	0	0	0	0	0	0	0	0	0	0	0	0	0	0	0	0	0	0	0	0	0	0	0	0	0	0	0
Amphritea	0	0	0	0	0	0	0	0	0	0	0	8.93e-05	0	0	0	0	0	0.000156222	0	0	0	0	0	0	0	0	0	0.000200857	0	0	0	0.00017854	2.23e-05	0	0	0	4.46e-05	0	0	0	0	0	0	0	0	0	0	0	0
Bauldia	0	0	0	0	0	0	0	0	0	0	0	0	0	0	0	0	0	0	0	0	0	0	0	0	0	0	0	0	0	0	0	0	0	0	0	0	6.7e-05	0	0	0	0	0	0	0	0	0	0	0	0
Paenochrobactrum	0	0	0	0	0	0	0	0	0	0	0	0	0	0	0	0	0	0	0	0	0	0	0	0	0	0	0	0	0	0	0	0	0	0	0	0	0	0	0	0	0	0	0	0	0	0	0	0	0
WCHB1-32	0	0	0	0	0	0	0	0	0	0	0	0	0	0	0	0	0	0	0	0	0	0	0	0	0	0	0	0	0	0	0	0	0	0	0	0	0	0	0	0	0	0	0	0	0	0	0	0	0
Lactovum	0	0	0	0	0	0	0	0	0	0	0	0	0	0	0	0	0	0	0	0	0	0	0	0	0	0	0	0	0	0	0	0	0	0	0	0	0	0	0	0	0	0	0	0	0	0	0	0	0
Fulvivirga	0	0	0	0	0	0	0	0	0	0	0	0	0	0	0	0	0	0	0	0	0	0	0	0	0	0	0	6.7e-05	0	0	0	8.93e-05	0	0	0	0	8.93e-05	4.46e-05	0	0	0	0.000200857	0	0	0	0	0	0	0
Propionimicrobium	6.7e-05	0	0	0	0	0	6.7e-05	0	0	0	0	0	0	0	0	0	0	0	0	0	0	0	0	0	0	0	0	0	0	0	0	0	0	0	0	0	0	0	0	0	0	0	0	0	0	0	0.000200857	0	0
Photobacterium	0	0	0	0	0	0	0	0	0	0	0	4.46e-05	0	0	0	0	0	0.000133905	0	0	0	0	0	0	0	0	0	4.46e-05	0	0	0	2.23e-05	0	0	0	0	0	0.00017854	0	0	0	6.7e-05	0	0	0	0	0	0	0
Gemmobacter	0	0	0	0	0	0	0	0	0	0	0	0	0	0	0	0	0	0	0	0	0	0	0	0	0	0	0	0	0	0	0	0	0	0	0	0	0	0	0	0	0	0	0	0	0	0	0	0	0
Microvirgula	0	0	0	0	0	0	0	0	0	0	0	0	0	0	0	0	0	0	0	0	0	0	0	0	0	0	0	0	0	0	0	0	0	0	0	0	0	0	0	0	0	0	0	0	0	0	0	0	0
Gramella	0	0	0	0	0	0	0	0	0	0	0	0.000111587	0	0	0	0	0	0.000200857	0	0	0	0	0	0	0	0	0	0.00017854	0	0	0	0.000200857	6.7e-05	0	0	0	0.000200857	0.000156222	0	0	0	0	0	0	0	0	0	0	0
Cellulosimicrobium	0	0	0	0	0	0	0	0	0	0	0	0.000111587	0	0	0	0	0	0	0	0	0	0	0	0	0.000200857	0	0	0	0	0	0	0	0	0	0	0	0	0	0	0	0	0	0	0	0	0	0	0	0
Thauera	0	0	0	0	0	0	0	0	0	0	0	0	0	0	0	0	0	0	0	0	0	0	0	0	0	0	0	0	0	0	0	0	0	0	0	0	0	0	0	0	0	0	0	0	0	0	0	0	0
Thalassomonas	0	0	0	0	0	0	0	0	0	0	0	8.93e-05	0	0	0	0	0	0.000133905	0	0	0	0	0	0	0	0	0	0	0	0	0	0.000133905	0.000133905	0	0	0	0.000156222	0.000200857	0	0	0	2.23e-05	0	0	0	0	0	0	0
unidentified_Desulfobacterota	0	0	0	0	0	0	0	0	0	0	0	0	0	0	0	0	0	0	0	0	0.000200857	0	0	0	0	0	0	0	0	0	0	0	0	0	0	0	0	0	0	0	0	0	0	0	0	0	0	0	0
Tumebacillus	0	0	0	0	0	0	0	0	0	0	0	4.46e-05	0	0	0	0	0	0	0	0	0	0	0	0	0	0	0	8.93e-05	0	0	0	0.00017854	2.23e-05	0	0	0	6.7e-05	6.7e-05	0	0	0	0	0	0	0	0	0	0	0
Winogradskyella	0	0	0	0	0	0	0	0	0	0	0	0	0	0	0	0	0	0	0	0	0	0	0	0	0	0	0	0	0	0	0	0.000111587	0	0	0	0	0.00017854	0.000111587	0	0	0	0	0	0	0	0	0	0	0
Limibaculum	0	0	0	0	0	0	0	0	0	0	0	6.7e-05	0	0	0	0	0	0	0	0	0	0	0	0	0	0	0	0.00017854	0	0	0	6.7e-05	0	0	0	0	8.93e-05	0.000156222	0	0	0	0	0	0	0	0	0	0	0
unidentified_Candidatus_Kaiserbacteria	0	0	0	0	0	0	0	0	0	0	0	2.23e-05	0	0	0	0	0	0	0	0	0	0	0	0	0	0	0	0	0	0	0	0	0	0	0	0	0	0	0	0	0	0	0	0	0	0	0	0	0
Methanobacterium	0	0	0	0	0	0	0	0	0	0	0	0	0	0	0	0	0	0	0	0	0	0	0	0	0	0	0	0	0	0	0	0	0	0	0	0	0	0	0	0	0	0	0	0	0	0	0	0	0
Acetoanaerobium	0	0	0	0	0	0	0	0	0	0	0	0	0	0	0	0	0	0	0	0	0	0	0	0	0	0	0	0	0	0	0	0	0	0	0	0	0	0	0	0	0	0	0	0	0	0	0	0	0
Lechevalieria	0	0	0	0	0	0	0	0	0	0	0	0	0	0	0	0	0	0	0	0	0	0	0	0	8.93e-05	0	0	0	0	0	0	0	0	0	0	0	0	0.000111587	0	0	0	0	0	0	0	0	0	0	0
Shimazuella	0	0	0	0	0	0	0	0	0	0	0	0	0	0	0	0	0	0	0	0	0	0	0	0	0	0	0	0	0	0	0	0	0	0	0	0	0	0	0	0	0	0	0	0	0	0	0	0	0
Arthrobacter	0	0	0	0	0	0	0	0	0	0	0	0	0	0	0	0	0	0	0	0	0	0	0	0	0	0	0	0	0	0	0	0	0	0	0	0	0	0	0	0	0	0.00017854	0	0	0.000133905	0	0	0	0
Psychrilyobacter	0	0	0	0	0	0	0	0	0	0	0	0	0	0	0	0	0	0	0	0	0.00017854	0	0	0	0	0	0	2.23e-05	0	0	0	0	0	0	0	0	0	8.93e-05	0	0	0	0	0	0	0	0	0	0	0
unidentified_Sandaracinaceae	0	0	0	0	0	0	0	0	0	0	0	0.00017854	0	0	0	0	0	0.00017854	0	0	0	0	0	0	0	0	0	0.00017854	0	0	0	0.000156222	4.46e-05	0	0	0	0.000111587	6.7e-05	0	0	0	0	0	0	0	0	0	0	0
Latilactobacillus	0	0	0	0	0	0	0	0	0	0	0.00017854	0	0	0	0	0	0	2.23e-05	0	0	0	0	0	0	0	0	0	0	0	0	0	0	0	0	0	0	0	0	0	0	0	0	0	0	0	0	0	0	0
Varibaculum	6.7e-05	0	0	0	0	0	4.46e-05	0	0	0	0	0	8.93e-05	0	0	0	0	0	0	0	0	0	0	0.00017854	0	0	0	0	0	0	0	0	0	0	0	0	0	0	0	0	0	0	0	0	0	0	8.93e-05	0	0.00017854
unidentified_Dojkabacteria	0	0	0	0	0	0	0	0	0	0	0	0	0	0	0	0	0	0	0	0	0	0	0	0	0	0	0	0	0	0	0	0	0	0	0	0	0	0	0	0	0	0	0	0	0	0	0	0	0
Limimaricola	0	0	0	0	0	0	0	0	0	0	0	0	0	0	0	0	0	0.000111587	0	0	0	0	0	0	0	0	0	6.7e-05	0	0	0	0.000156222	0	0	0	0	0	0.00017854	0	0	0	0	0	0	0	0	0	0	0
Candidatus_Nitrosotenuis	0	0	0	0	0	0	0	0	0	0	0	0	0	0	0	0	0	0	0	0	0	0	0	0	0	0	0	4.46e-05	0	0	0	0	0	0	0	0	0	0	0	0	0	0	0	0	0	0	0	0	0
Salinirepens	0	0	0	0	0	0	0	0	0	0	0	4.46e-05	0	0	0	0	0	4.46e-05	0	0	0	0	0	0	0	0	0	0	0	0	0	0	0	0	0	0	0	0	0	0	0	0.00017854	0	0	0	0	0	0	0
Salegentibacter	0	0	0	0	0	0	0	0	0	0	0	0	0	0	0	0	0	0	0	0	0	0	0	0	0	0	0	2.23e-05	0	0	0	8.93e-05	0	0	0	0	0	0.00017854	0	0	0	0	0	0	0	0	0	0	0
Granulicatella	0	0	0	0	0	0	0	0	0	0	0	0	0	0	0	0	0	0	0	0	0	0	0	0	0	0	0	0	0	0	0	0	0	0	0	0	0	0	0	0	0	0	0	0	0	0	0	0	0
Phaeodactylibacter	0	0	0	0	0	0	0	0	0	0	0	0	0	0	0	0	0	0	0	0	0	0	0	0	0	0	0	0	0	0	0	0	0	0	0	0	0	0	0.00017854	0	0	0	0	0	0	0	0	0	0
TC1	0	0	0	0	0	0	0	0	0	0	0	0	0	0	0	0	0	0	0	0	0	0	0	0	0	0	0	0	0	0	0	0	0	0	0	0	0	0	0	0	0	0	0	0	0	0	0	0	0
Companilactobacillus	0	0	0	0	0	0	0	0	0	0	0	0	0	0	0	0	0	0	0	0	0	0	0	0	0	0	0	0	0	0	0	0	0	0	0	0	0	0	0	0	0	0	0	0	0	0	0	0	0
unidentified_Spirosomaceae	0	0	0	0	0	0	0	0	0	0	0	0	0	0	0	0	0	0	0	0	0	0	0	0	0	0	0	0	0	0	0	0	0	0	0	0	0	0	0	0	0	0	0	0	0	0	0	0	0
LD29	0	0	0	0	0	0	0	0	0	0	0	4.46e-05	0	0	0	0	0	0	0	0	0	0	0	0	0.000111587	0	0	0	0	0	0	0	0	0	0	0	0	0	0	0	0	0	0	0	0	0	0	0	0
Bhargavaea	0	0	0	0	0	0	0	0	0	0	0	0	0	0	0	0	0	0	0	0	0	0	0	0	0	0	0	0	0	0	0	0	0	0	0	0	0	0	0	0	0	0	0	0	0	0	0	0	0
unidentified_SC-I-84	0	0	0	0	0	0	0	0	0	0	0	0	0	0	0	0	0	0	0	0	0	0	0	0	0	0	0	4.46e-05	0	0	0	0	0	0	0	0	4.46e-05	4.46e-05	0	0	0	0.00017854	0	0	4.46e-05	0	0	0	0
Thermoactinomyces	0	0	0	0	0	0	0	0	0	0	0	6.7e-05	0	0	0	0	0	0.000111587	0	0	0	0	0	0	0	0	0	0.000111587	0	0	0	0	0	0	0	0	0	0.000133905	0	0	0	0.00017854	0	0	0	0	0	0	0
Psychromonas	0	0	0	0	0	0	0	0	0	0	0	0.00017854	0	0	0	0	0	0.000111587	0	0	0	0	0	0	0	0	0	8.93e-05	0	0	0	0.000133905	8.93e-05	0	0	0	0.000156222	0.000111587	0	0	0	0	0	0	0	0	0	0	0
Anaerovorax	0	0	0	0	0	0	0	0	0	0	0	0	0	0	0	0	0	0	0	0	0	0	0	0	0	0	0	6.7e-05	0	0	0	0	0	0	0	0	0	0	0	0	0	0	0	0	0	0	0	0	0
Neochlamydia	0	0	0	0	0	0	0	0	0	0	0.000156222	0	0	0	0	0	0	0	0	0	0	0	0	0	0	0	0	0	0	0	0	0	0	0	0	0	0	0	0	0	0	0	0	0	0	0	0	0	0
Desulfobacca	0	0	0	0	0	0	0	0	0	0	0	0	0	0	0	0	0	0	0	0	0	0	0	0	0	0	0	0	0	0	0	0	0	0	0	0	0	0	0	0	0	0	0	0	0	0	0	0	0
Arenicella	0	0	0	0	0	0	0	0	0	0	0	0.000156222	0	0	0	0	0	8.93e-05	0	0	0	0	0	0	0	0	0	6.7e-05	0	0	0	4.46e-05	0	0	0	0	0.000133905	0.000156222	0	0	0	0	0	0	0	0	0	0	0
Draconibacterium	0	0	0	0	0	0	0	0	0	0	0	2.23e-05	0	0	0	0	0	0	0	0	0	0	0	0	0	0	0	4.46e-05	0	0	0	2.23e-05	0	0	0	0	4.46e-05	6.7e-05	0	0	0	0.000156222	0	0	0	0	0	0	0
R76-B128	0	0	0	0	0	0	0	0	0	0	0	4.46e-05	0	0	0	0	0	0	0	0	0	0	0	0	0	0	0	0	0	0	0	2.23e-05	0	0	0	0	0	6.7e-05	0	0	0	0.000156222	0	0	0	0	0	0	0
Subgroup_23	0	0	0	0	0	0	0	0	0	0	0	6.7e-05	0	0	0	0	0	0.000111587	0	0	0	0	0	0	0	0	0	0.000156222	0	0	0	0	0	0	0	0	4.46e-05	0	0	0	0	0	0	0	0	0	0	0	0
Citrobacter	0	0	0	0	0	0	0	0	0	0	0.000133905	0	0	0	0	0	0	0	0	0	0	0	0	0	0	0	0	0	0	0	0.000156222	2.23e-05	0	0	0	0	0	0	0	0	0	0	0	0	0	0	0	0	0
unidentified_Marine_Group_II	0	0	0	0	0	0	0	0	0	0	0	6.7e-05	0	0	0	0	0	0.000156222	0	0	0	0	0	0	0	0	0	0.000133905	0	0	0	0	0	0	0	0	0.000133905	0	0	0	0	0	0	0	0	0	0	0	0
Robiginitomaculum	0	0	0	0	0	0	0	0	0	0	0	0	0	0	0	0	0	4.46e-05	0	0	0	0	0	0	0	0	0	0.000156222	0	0	0	0	0	0	0	0	6.7e-05	0	0	0	0	0	0	0	0	0	0	0	0
Frischella	0	0	0	0	0	0	0	0	0	0	0	0	0	0	0	0	0	0	0	0	0	0	0	0	0	0	0	0	0	0	0	0	0	0	0	0	0	0	0	0	0	0	0	0	0	0	0	0	0
Nonomuraea	0	0	0	0	0	0	0	0	0	0	0	0	0	0	0	0	0	0	0	0	0	0	0	0	0	0	0	0	0	0	0	0	0	0	0	0	0.000156222	0	2.23e-05	0	0	0	0	0	0	0	0	0	0
Aurantimonas	0	0	0	0	0	0	0	0	0	0	0	0	0	0	0	0	0	0	0	0	0	0	0	0	0	0	0	6.7e-05	0	0	0	0.000156222	4.46e-05	0	0	0	0.000156222	0.000133905	0	0	0	0	0	0	0	0	0	0	0
AqS1	0	0	0	0	0	0	0	0	0	0	0	0	0	0	0	0	0	0.000156222	0	0	0	0	0	0	0	0	0	0	0	0	0	8.93e-05	0	0	0	0	0	2.23e-05	0	0	0	0	0	0	0	0	0	0	0
Cocleimonas	0	0	0	0	0	0	0	0	0	0	0	8.93e-05	0	0	0	0	0	0	0	0	0	0	0	0	0	0	0	4.46e-05	0	0	0	2.23e-05	0	0	0	0	0.000133905	0.000156222	0	0	0	0	0	0	0	0	0	0	0
Sinomicrobium	0	0	0	0	0	0	0	0	0	0	0	0	0	0	0	0	0	0	0	0	0	0	0	0	0	0	0	0	0	0	0	0	0	0	0	0	0	0	0	0	0	0	0	0	0	0	0	0	0
Arenimonas	0	0	0	0	0	0	0	0	0	0	0	2.23e-05	0	0	0	0	0	0	0	0	0	0	0	0	0	0	0	0	0	0	0	0	4.46e-05	0	0	0	4.46e-05	0	0	0	0	0.000133905	0	0	0	0	0	0	0
Hoeflea	0	0	0	0	0	0	0	0	0	0	0	8.93e-05	0	0	0	0	0	0	0	0	0	0	0	0	0	0	0	0	0	0	0	0.000133905	0	0	0	0	0	0	0	0	0	0	0	0	0	0	0	0	0
Pseudooceanicola	0	0	0	0	0	0	0	0	0	0	0	0	0	0	0	0	0	0.000156222	0	0	0	0	0	0	0	0	0	0	0	0	0	0	0	0	0	0	0	0	0	0	0	0	0	0	0	0	0	0	0
Rubrivirga	0	0	0	0	0	0	0	0	0.000156222	0	0	2.23e-05	0	0	0	0	0	2.23e-05	0	0	0	0	0	0	0	0	0	0	0	0	0	0	0	0	0	0	0	0	0	0	0	4.46e-05	0	0	0	0	0	0	0
Meiothermus	0	0	0	0	0	0	0	0	0	0	0	0	0	0	0	0	0	0	0	0	0	0	0	0	0	0	0	0	0	0	0	0	0	0	0	0	0	0	0	0	0	0	0	0	0	0	0	0	0
XBB1006	0	0	0	0	0	0	0	0	0	0	0	0	0	0	0	0	0	0	0	0	0	0	0	0	0	0	0	0	0	0	0	0	0	0	0	0	0	0	0	0	0	0	0	0	0	0	0	0	0
Oligella	0	0	0	0	0	0	0	0	0	0	0	0	0	0	0	0	0	0	0	0	0	0	0	0	0	0	0	0	0	0	0	0	0	0	0	0	0	0	0	0	0	0	0	0	0	0	0	0	0
possible_genus_04	0	0	0	0	0	0	0	0	0	0	0	0	0	0	0	0	0	0	0	0	0	0	0	0	0	0.000133905	0	0	0	0	0	0	0	0	0	0	0	0	0	0	0	0.000156222	0	0	0	0	0	0	0
Thermobifida	0	0	0	0	0	0	0	0	0	0	0	0	0	0	0	0	0	0	0	0	0	0	0	0	0	0	0	0	0	0	0	0	0	0	0	0	0	0	0	0	0	0	0	0	0	0	0	0	0
Wenyingzhuangia	0	0	0	0	0	0	0	0	0	0	0	0	0	0	0	0	0	0	0	0	0	0	0	0	0	0	0	0.000156222	0	0	0	6.7e-05	0	0	0	0	8.93e-05	0.000133905	0	0	0	0	0	0	0	0	0	0	0
Paludibacterium	0	0	0	0	0	0	0	0	0	0	0	0	0	0	0	0	0	0	0	0	0	0	0	0	0	0	0	0	0	0	0	0	0	0	0	0	0	0	0	0	0	0	0	0	0	0	0	0	0
Gulbenkiania	0	0	0	0	0	0	0	0	0	0	0	0	0	0	0	0	0	0	0	0	0	0	0	0	0	0	0	0	0	0	0	0	0	0	0	0	0	0	0	0	0	0	0	0	0	0	0	0	0
Methylobacillus	0	0	0	0	0	0	0	0	0	0	0	0	0	0	0	0	0	0	0	0	0	0	0	0	0	0	0	0	0	0	0	0	0	0	0	0	0	0	0	0	0	0	0	0	0	0	0	0	0
Pelagicoccus	0	0	0	0	0	0	0	0	0	0	0	6.7e-05	0	0	0	0	0	0	0	0	0	0	0	0	0	0	0	0	0	0	0	0	0	0	0	0	0	0	0	0	0	0	0	0	0	0	0	0	0
Piscinibacter	0	0	0	0	0	0	0	0	0	0	0	0	0	0	0	0	0	0	0	0	0	0	0	0	0	0.000156222	0	0	0	0	0	0	0	0	0	0	0	0	0	0	0	0	0	0	0	0	0	0	0
Synergistes	0	0	0	0	0	0	0	0	0	0	0	0	0	0	0	0	0	0	0	0	0	0	0	0	0	0	0	0	0	0	0	0	0	0	0	0	0	0	0	0	0	0	0	0	0	0	0	0	0
Ferruginibacter	0	0	0	0	0	0	0	0	0	0	0	0	0	0	0	0	0	0	0	0	0	0	0	0	0	0	0	4.46e-05	0	0	0	0	0	0	0	0	0	0	0	0	0	0	0	0	0	0	0	0	0
Erysipelothrix	0	0	0	0	0	0	0	0	0	0	0	0	0	0	0	0	0	0	0	0	0	0	0	0	0	0	0	2.23e-05	0	0	0	0	0	0	0	0	0	0	0	0	0	0	0	0	0	0	0	0	0
unidentified_Chitinophagaceae	0	0	0	0	0	0	0	0	0	0	0	0	0	0	0	0	0	0	0	0	0	0	0	0	0	0	0	0	0	0	0	0	0	0	0	0	0	0	0	0	0	0	0	0	0	0	0	0	0
Marivirga	0	0	0	0	0	0	0	0	0	0	0	0	0	0	0	0	0	0	0	0	0	0	0	0	0	0	0	0	0	0	0	0	0	0	0	0	0	0	0	0	0	0	0	0	0	0	0	0	0
Mariniradius	0	0	0	0	0	0	0	0	0	0	0	0	0	0	0	0	0	0	0	0	0	0	0	0	0	0	0	0	0	0	0	0	0	0	0	0	0	0	0	0	0	0	0	0	0	0	0	0	0
unidentified_Clostridia_vadinBB60_group	0	0	0	0	0	0	0	0	0	0	0	0	0	0	0	0	0	0	0	0	0	0	0	0	0	0	0	0	0	0	0	0	0	0	0	0	0	0	0	0	0	0	0	0	0	0	0	0	0
Hellea	0	0	0	0	0	0	0	0	0	0	0	4.46e-05	0	0	0	0	0	0.000111587	0	0	0	0	0	0	0	0	0	8.93e-05	0	0	0	0.000156222	0	0	0	0	0.000133905	0	0	0	0	0	0	0	0	0	0	0	0
unidentified_Latescibacteraceae	0	0	0	0	0	0	0	0	0	0	0	0	0	0	0	0	0	0	0	0	0	0	0	0	0	0	0	0	0	0	0	0	0	0	0	0	0	0	0	0	0	0.000156222	0	0	0	0	0	0	0
Streptomonospora	0	0	0	0	0	0	0	0	0	0	0	0	0	0	0	0	0	0	0	0	0	0	0	0	0	0	0	0	0	0	0	0	0	0	0	0	0	0	0.000156222	0	0	0	0	0	0	0	0	0	0
V9D2013_group	0	0	0	0	0	0	0	0	0	0	0	0	0	0	0	0	0	0	0	0	0	0	0	0	0	0	0	0	0	0	0	0.000111587	0	0	0	0	0.000156222	0	0	0	0	0.000111587	0	0	0	0	0	0	0
C39	0	0	0	0	0	0	0	0	0	0	0	0	0	0	0	0	0	0	0	0	0	0	0	0	0	0	0	0	0	0	0	0	0	0	0	0	0	0	0	0	0	0.000156222	0	0	0	0	0	0	0
W5053	0	0	0	0	0	0	0	0	0	0	0	0	0	0	0	0	0	0	0	0	0	0	0	0	0	0	0	0	0	0	0	0	0	0	0	0	0	0	0	0	0	0	0	0	0	0	0.000156222	0	0
Olleya	0	0	0	0	0	0	0	0	0	0	0	0	0	0	0	0	0	0	0	0	0	0	0	0	0	0	0	0	0	0	0	0	0	0	0	0	0	0	0	0	0	0.000156222	0	0	0	0	0	0	0
Paludibacter	0	0	0	0	0	0	0	0	0	0	0	0	0	0	0	0	0	4.46e-05	0	0	0	0	0	0	0	0	0	0	0	0	0	0	0	0	0	0	0	0	0	0	0	0.000156222	0	0	0	0	0	0	0
Tolypothrix	0	0	0	0	0	0	0	0	0	0	0	0	0	0	0	0	0	0	0	0	0	0	0	0	0	0	0	0	0	0	0	0	0	0	0	0	0	0	0	0	0	0	0	0	0	0	0	0	0
Thiobacillus	0	0	0	0	0	0	0	0	0	0	0	0	0	0	0	0	0	0	0	0	0	0	0	0	0	0	0	0	0	0	0	0	0	0	0	0	0	0	0	0	0	6.7e-05	0	0	0	0	0	0	0
UTBCD1	0	0	0	0	0	0	0	0	0	0	0	0	0	0	0	0	0	4.46e-05	0	0	0	0	0	0	0	0	0	0	0	0	0	0	0	0	0	0	0	0	0	0	0	0	0	0	0	0	0	0	0
Promicromonospora	0	0	0	0	0	0	0	0	0	0	0	0	0	0	0	0	0	0.000111587	0	0	0	0	0	0	0	0	0	0.000133905	0	0	0	0.000111587	0	0	0	0	0.000133905	0.000133905	0	0	0	0	0	0	0	0	0	0	0
Chthoniobacter	0	0	0	0	0	0	0	0	0	0	0	2.23e-05	0	0	0	0	0	0.000111587	0	0	0	0	0	0	0	0	0	0	0	0	0	0	0.000111587	0	0	0	0	0	0	0	0	0	0	0	0	0	0	0	0
unidentified_TK10	0	0	0	0	0	0	0	0	0	0	0	4.46e-05	0	0	0	0	0	0	0	0	0	0	0	0	0	0	0	0	0	0	0	0	0	0	0	0	0	0	0	0	0	0	0	0	0	0	0	0	0
unidentified_SJA-28	0	0	0	0	0	0	0	0	0	0	0	0	0	0	0	0	0	0	0	0	0	0	0	0	0	0	0	0	0	0	0	0	0	0	0	0	0	0	0	0	0	0	0	0	0	0	0	0	0
Methylophaga	0	0	0	0	0	0	0	0	0	0	0	2.23e-05	0	0	0	0	0	0	0	0	0	0	0	0	0	0	0	4.46e-05	0	0	0	8.93e-05	0	0	0	0	8.93e-05	0	0	0	0	0.000133905	0	0	0	0	0	0	0
Croceitalea	0	0	0	0	0	0	0	0	0	0	0	4.46e-05	0	0	0	0	0	0	0	0	0	0	0	0	0	0	0	0.000133905	0	0	0	0	0	0	0	0	0	0	0	0	0	0	0	0	0	0	0	0	0
Domibacillus	0	0	0	0	0	0	0	0	0	0	0	0	0	0	0	0	0	0.000133905	0	0	0	0	0	0	0	0	0	0	0	0	0	0.000133905	0	0	0	0	0	0	2.23e-05	0	0	0	0	0	0	0	0	0	0
Ureibacillus	0	0	0	0	0	0	0	0	0	0	0	0	0	0	0	0	0	0	0	0	0	0	0	0	0	0	0	0	0	0	0	0	0	0	0	0	0	0.000133905	0	0	0	0	0	0	0	0	0	0	0
Desulfitibacter	0	0	0	0	0	0	0	0	0	0	0	0	0	0	0	0	0	0	0	0	0	0	0	0	0	0	0	0	0	0	0	0	0	0	0	0	0	0	0	0	0	0	0	0	0	0	0	0	0
Methanoculleus	0	0	0	0	0	0	0	0	0	0	0	0	0	0	0	0	0	0	0	0	0	0	0	0	0	0	0	0	0	0	0	0	0	0	0	0	0	0	0	0	0	0	0	0	0	0	0	0	0
unidentified_Erysipelotrichaceae	0	0	0	0	0	0	0	0	0	0	0	0	0	0	0	0	0	0	0	0	0	0	0	0	0	0	0	0	0	0	0	0	0	0	0	0	0	0	0	0	0	0	0	0	0	0	0	0	0
Crossiella	0	0	0	0	0	0	0	0	0	0	0	0	0	0	0	0	0	0	0	0	0	0	0	0	4.46e-05	0	0	0	0	0	0	0	0	0	0	0	0	0	0	0	0	0	0	0	0	0	0	0	0
[Eubacterium]_brachy_group	0	0	0	0	0	0	0	0	0	0	0	0	0	0	0	0	0	0	0	0	0	0	0	0	4.46e-05	0	0	0	0	0	0	0	0	0	0	0	0	0	0	0	0	0	0	0	0	0	0	0	0
Longilinea	0	0	0	0	0	0	0	0	0	0	0.000133905	0	0	0	0	0	0	0	0	0	0	0	0	0	0	0	0	0	0	0	0	0	0	0	0	0	0	0	0	0	0	0	0	0	0	0	0	0	0
Brevibacillus	0	0	0	0	0	0	0	0	0	0	0.000133905	0	0	0	0	0	0	0	0	0	0	0	0	0	0	0	0	0	0	0	0	0	0	0	0	0	0	0	0	0	0	0	0	0	0	0	0	0	0
Myroides	0	0	0	0	0	0	0	0	0	0	0	0	0	0	0	0	0	0	0	0	0	0	0	0	0	0	0	0	0	0	0	0	0	0	0	0	0	0	0	0	0	0	0	0	0	0	0	0	0
Minicystis	0	0	0	0	0	0	0	0	0	0	0	0	0	0	0	0	0	0	0	0	0	0	0	0.000133905	0	0	0	0	0	0	0	0	0	0	0	0	0	0	0	0	0	0	0	0	0	0	0	0	0
Mf105b01	0	0	0	0	0	0	0	0	0	0	0	0	0	0	0	0	0	0	0	0	0	0	0	0	0	0	0	0	0	0	0	0.000133905	0	0	0	0	6.7e-05	0	0	0	0	0	0	0	0	0	0	0	0
Curvibacter	0	0	0	0	0	0	0	0	0	0	0	0	0	0	0	0	0	0	0	0	0	0	0	0	0	0	0	0	0	0	0	0	0	0	0.000133905	0	0	0	0	0	0	0	0	0	0	0	0	0	0
Acetobacter	0	0	0	0	0	0	0	0	0	0	0	0	0	0	0	0	0	0	0	0	0	0	0	0	0	0	0	0	0	0	0	0	0	0	0	0	0	0	0	2.23e-05	0	0	0	0	4.46e-05	0	0	0	0
Roseisolibacter	0	0	0	0	0	0	0	0	0	0	0	0	0	0	0	0	0	0	0	0	0	0	0	4.46e-05	0	0	0	0	0	0	0	0	0	0	0	0	0	0	0	0	0	0	0	0	0	0	0	0	0
Pygmaiobacter	0	0	0	0	0	0	0	0	0	0	0	0	0	0	0	0	0	0	0	0	0	0	0	0	0	0	0	0	0	0	0	0	0	0	0	0	0	0	0	0	0	0	0	0	0	0	0	0	0
[Streptomyces]_thermoautotrophicus	0	0	0	0	0	0	0	0	0	0	0	0	0	0	0	0	0	0	0	0	0	0	0	0	0	0	0	0	0	0	0	0	0	0	0	0	0	0	0	0	0	0	0	0	0	0	0	0	0
Parapedobacter	0	0	0	0	0	0	0	0	0	0	0	2.23e-05	0	0	0	0	0	0	0	0	0	0	0	0	0	0	0	0	0	0	0	0	0.000133905	0	0	0	0	0	0	0	0	0	0	0	0	0	0	0	0
BBMC-4	0	0	0	0	0	0	0	0	0	0	0	0	0	0	0	0	0	0	0	0	0	0	0	0	0	0	0	0	0	0	0	0	0	0	0	0	0	0	0	0	0	0	0	0	0	0	0	0	0
unidentified_Hyphomonadaceae	0	0	0	0	0	0	0	0	0	0	0	2.23e-05	0	0	0	0	0	0	0	0	0	0	0	0	0	0	0	8.93e-05	0	0	0	8.93e-05	0	0	0	0	0	0.000133905	0	0	0	0	0	0	0	0	0	0	0
unidentified_Pedosphaeraceae	0	0	0	0	0	0	0	0	0	0	0	0	0	0	0	0	0	4.46e-05	0	0	0	0	0	0	0	0	0	0	0	0	0	0	0	0	0	0	0	0	0	0	0	0	0	0	0	0	0	0	8.93e-05
Prosthecobacter	0	0	0	0	0	0	0	0	0	0	0	0	0	0	0	0	0	0	0	0	0	0	0	0	0	0	0	0	0	0	0	0	0	0	0	0	0	0	0	0	0	0	0	0	0	0	0	0	0
unidentified_Tannerellaceae	0	0	0	0	0	0	0	0	0	0	0	0	0	0	0	0	0	0	0	0	0	0	0	0	0	0	0	0	0	0	0	0	0	0	0	0	0	0	0	0	0	0	0	0	0	0	0	0	0
Marimicrobium	0	0	0	0	0	0	0	0	0	0	0	0	0	0	0	0	0	4.46e-05	0	0	0	0	0	0	0	0	0	0.000133905	0	0	0	6.7e-05	0	0	0	0	0	4.46e-05	0	0	0	0	0	0	0	0	0	0	0
Aliiroseovarius	0	0	0	0	0	0	0	0	0	0	0	0.000133905	0	0	0	0	0	0	0	0	0	0	0	0	0	0	0	0	0	0	0	0	0	0	0	0	0	0	0	0	0	0	0	0	0	0	0	0	0
UCG-007	0	0	0	0	0	0	0	0	0	0	0	0	0	0	0	0	0	0	0	0	0	0	0	0	0	0	0	0	0	0	0	0	0	0	0	0	0	0	0	0	0	0	0	0	0	0	0	0	0
Xanthomarina	0	0	0	0	0	0	0	0	0	0	0	0	0	0	0	0	0	0	0	0	0	0	0	0	0	0	0	0	0	0	0	0	0	0	0	0	0	0	0	0	0	0	0	0	0	0	0	0	0
Labrenzia	0	0	0	0	0	0	0	0	0	0	0	4.46e-05	0	0	0	0	0	6.7e-05	0	0	0	0	0	0	0	0	0	0	0	0	0	0.000133905	0	0	0	0	8.93e-05	6.7e-05	0	0	0	0	0	0	0	0	0	0	0
Aureispira	0	0	0	0	0	0	0	0	0	0	0	4.46e-05	0	0	0	0	0	0	0	0	0.000133905	0	0	0	0	0	0	0	0	0	0	4.46e-05	0	0	0	0	0	0.000133905	0	0	0	6.7e-05	0	0	0	0	0	0	0
Grimontia	0	0	0	0	0	0	0	0	0	0	0	4.46e-05	0	0	0	0	0	4.46e-05	0	0	0	0	0	0	0	0	0	0	0	0	0	4.46e-05	0	0	0	0	6.7e-05	0	0	0	0	0.000133905	0	0	0	0	0	0	0
Anderseniella	0	0	0	0	0	0	0	0	0	0	0	0.000111587	0	0	0	0	0	4.46e-05	0	0	0	0	0	0	0	0	0	4.46e-05	0	0	0	0.000133905	0	0	0	0	0	0	0	0	0	0	0	0	0	0	0	0	0
Plot4-2H12	0	0	0	0	0	0	0	0	0	0	0	0	0	0	0	0	0	0	0	0	0	0	0	0	0	0	0	0	0	0	0	0	0	0	0	0	0	0	0	0	0	0	0	0	0	0	0	0	0
Aurantimicrobium	0	0	0	0	0	0	0	0	0	0	0	0	0	0	0	0	0	0	0	0	0	0	0	0	0	0	0	0	0	0	0	0	0	0	0	0	0	0	0	0	0	0	0	0	0	0	0	0	0
Candidatus_Caldatribacterium	0	0	0	0	0	0	0	0	0	0	0	0	0	0	0	0	0	0	0	0	0	0	0	0	0	0	0	0	0	0	0	0	0	0	0	0	0	0	0	0	0	0	0	0	0	0	0	0	0
Succinivibrionaceae_UCG-001	0	0	0	0	0	0	0	0	0	0	0	0	0	0	0	0	0	0	0	0	0	0	0	0	0	0	0	0	0	0	0	0	0	0	0	0	0	0	0	0	0	0	0	0	0	0	0	0	0
Zeaxanthinibacter	0	0	0	0	0	0	0	0	0	0	0	2.23e-05	0	0	0	0	0	0	0	0	0	0	0	0	0	0	0	0.000133905	0	0	0	0	0	0	0	0	0	0	0	0	0	0	0	0	0	0	0	0	0
Sagittula	0	0	0	0	0	0	0	0	0	0	0	0	0	0	0	0	0	0.000133905	0	0	0	0	0	0	0	0	0	0	0	0	0	0	0	0	0	0	0	0	0	0	0	0	0	0	0	0	0	0	0
Chroococcidiopsis_SAG_2023	0	0	0	0	0	0	0	0	0	0	0	2.23e-05	0	0	0	0	0	0.000133905	0	0	0	0	0	0	0	0	0	0	0	0	0	0	0	0	0	0	8.93e-05	0	0	0	0	0	0	0	0	0	0	0	0
Hungatella	0	0	0	0	0	0	0	0	0	0	0	0	0	0	0	0	0	0	0	0	0.000133905	0	0	0	0	0	0	0	0	0	0	0	0	0	0	0	0	0	0	0	0	0	0	0	0	0	0	0	0
Salinicoccus	0	0	0	0	0	0	0	0	0	0	0	0	0	0	0	0	0	0	0	0	0	0	0	0	0	0	0	0	0	0	0	0	0	0	0	0	0	0	0	0	0	0	0	0	0	0	0	0	0
Flavicella	0	0	0	0	0	0	0	0	0	0	0	0	0	0	0	0	0	0	0	0	0	0	0	0	0	0	0	0	0	0	0	2.23e-05	6.7e-05	0	0	0	0.000133905	6.7e-05	0	0	0	0	0	0	0	0	0	0	0
Hydrogenoanaerobacterium	0	0	0	0	0	0	0	0	0	0	0	0	0	0	0	0	0	0	0	0	0	0	0	0	0	0	0	0	0	0	0	0	0	0	0	0	0	0	0	0	0	0	0	0	0	0	0	0	0
Aquipuribacter	0	0	0	0	0	0	0	0	0	0	0	0	0	0	0	0	0	0	0	0	0	0	0	0	0	0	0	0	0	0	0	0	0	0	0	0	0	0	0	0	0	0	0	0	0	0	0	0	0
unidentified_Subgroup_2	0	0	0	0	0	0	0	0	0	0	0	0	0	0	0	0	0	0	0	0	0	0	0	0	0	0	0	0	0	0	0	0	0	0	0	0	0	0	0	0	0	0	0	0	0	0	0	0	0
Ellin516	0	0	0	0	0	0	0	0	0	0	0	0	0	0	0	0	0	0	0	0	0	0	0	0	0	0	0	0	0	0	0	0	0	0	0	0	0	0	0	0	0	0	0	0	0	0	0	0	0
Cloacibacillus	0	0	0	0	0	0	0	0	0	0	0	0	0	0	0	0	0	0	0	0	0	0	0	0	0	0	0	0	0	0	0	0	0	0	0	0	0	0	0	0	0	0	0	0	0	0	0	0	0
Poseidonibacter	0	0	0	0	0	0	0	0	0	0	0	0	0	0	0	0	0	0	0	0	0	0	0	0	0	0	0	0	0	0	0	0	0	0	0	0	0	0	0	0	0	0.000133905	0	0	0	0	0	0	0
Criibacterium	0	0	0	0	0	0	0	0	0	0.000133905	0	0	0	0	0	0	0	0	0	0	0	0	0	0	0	0	0	0	0	0	0	0	0	0	0	0	0	0	0	0	0	0	0	0	0	0	0	0	0
Marinagarivorans	0	0	0	0	0	0	0	0	0	0	0	4.46e-05	0	0	0	0	0	0	0	0	0	0	0	0	0	0	0	0	0	0	0	0	0	0	0	0	0.000111587	0	0	0	0	0	0	0	0	0	0	0	0
Hyphomonas	0	0	0	0	0	0	0	0	0	0	0	0	0	0	0	0	0	0.000111587	0	0	0	0	0	0	0	0	0	0	0	0	0	0	0	0	0	0	6.7e-05	0	0	0	0	0	0	0	0	0	0	0	0
Salinisphaera	0	0	0	0	0	0	0	0	0	0	0	0	0	0	0	0	0	0	0	0	0	0	0	0	0	0	0	4.46e-05	0	0	0	6.7e-05	0	0	0	0	0.000111587	6.7e-05	0	0	0	0	0	0	0	0	0	0	0
Vicinamibacter	0	0	0	0	0	0	0	0	0	0	0	0	0	0	0	0	0	2.23e-05	0	0	0	0	0	0	0	0	0	0	0	0	0.000111587	0	0	0	0	0	0	0	0	0	0	0	0	0	0	0	0	0	0
Falsirhodobacter	0	0	0	0	0	0	0	0	0	0	0	0	0	0	0	0	0	0	0	0	0	0	0	0	0	0	0	0	0	0	0	0	0	0	0	0	0.000111587	0	0	0	0	6.7e-05	0	0	0	0	0	0	0
Kurthia	0	0	0	0	0	0	0	0	0	0	0	2.23e-05	0	0	0	0	0	0	0	0	0	0	0	0	0	0	0	0	0	0	0	0	0	0	0	0	0	0	0	0	0	0	0	0	0	0	0	0	0
Chryseomicrobium	0	0	0	0	0	0	0	0	0	0	0	0	0	0	0	0	0	6.7e-05	0	0	0	0	0	0	0	0	0	0.000111587	0	0	0	0	6.7e-05	0	0	0	0	0	0	0	0	0	0	0	0	0	0	0	0
Cronobacter	0	0	0	0	0	0	0	0	0	0	0	0	0	0	0	0	0	0	0	0	0	0	0	0	0	0	0	0	0	0	0	0	0	0	0	0	0	0	0	0	0	0	0	0	0	0	0	0	0
Calothrix_PCC-6303	0	0	0	0	0	0	0	0	0	0	0	0	0	0	0	0	0	0	0	0	0	0	0	0	0	0	0	0	0	0	0	0	0	0	0	0	0.000111587	0	0	0	0	0	0	0	0	0	0	0	0
Giesbergeria	0	0	0	0	0	0	0	0	0	0	0	4.46e-05	0	0	0	0	0	0	0	0	0	0	0	0	0	0	0	2.23e-05	0	0	0	0	0	0	0	0	0	0	0	0	0	0	0	0	0	0	0	0	0
DTU089	0	0	0	0	0	0	0	0	0	0	0	0	0	0	0	0	0	0	0	0	0	0	0	0	0	0	0	0	0	0	0	0	0	0	0	0	0	0	0	0	0	0	0	0	0	0	0	0	0
Granulosicoccus	0	0	0	0	0	0	0	0	0	0	0	6.7e-05	0	0	0	0	0	0	0	0	0	0	0	0	0	0	0	4.46e-05	0	0	0	0	0	0	0	0	0.000111587	0	0	0	0	0	0	0	0	0	0	0	0
Papillibacter	0	0	0	0	0	0	0	0	0	0	0	0	0	0	0	0	0	0	0	0	0	0	0	0	0	0	0	0	0	0	0	0	0	0	0	0	6.7e-05	0	0	0	0	0	0	0	0	0	0	0	0
Cm1-21	0	0	0	0	0	0	0	0	0	0	0	8.93e-05	0	0	0	0	0	0.000111587	0	0	0	0	0	0	0	0	0	4.46e-05	0	0	0	0	0	0	0	0	2.23e-05	0	0	0	0	0	0	0	0	0	0	0	0
Agrococcus	0	0	0	0	0	0	0	0	0	0	0	0	0	0	0	0	0	0	0	0	0	0	0	0	0	0	0	0.000111587	0	0	0	0	0	0	0	0	0	0	0	0	0	0	0	0	0	0	0	0	0
YC-ZSS-LKJ147	0	0	0	0	0	0	0	0	0	0	0	0	0	0	0	0	0	0	0	0	0	0	0	0	0	0	0	0	0	0	0	0	0	0	0	0	0	0	0	0	0	0	0	0	0	0	0	0	0
Mizugakiibacter	0	0	0	0	0	0	0	0	0	0	0	0	0	0	0	0	0	0	0	0	0	0	0	0	0	0	0	0	0	0	0	0	0	0	0	0	0	0	0	0	0	0	0	0	0	0	0	0	0
Catonella	0	0	0	0	0	0	0	0	0	0	0	0	0	0	0	0	0	0	0	0	0	0	0	0	0	0	0	0	0	0	0	0	0	0	0	0	0	0	0	0	0	0	0	0	0.000111587	0	0	0	0
Celeribacter	0	0	0	0	0	0	0	0	0	0	0	0	0	0	0	0	0	0	0	0	0	0	0	0	0	0	0	0	0	0	0	0	0	0	0	0	0.000111587	0	0	0	0	0	0	0	0	0	0	0	0
Candidatus_Xiphinematobacter	0	0	0	0	0	0	0	0	0	0	0	0	0	0	0	0	0	0	0	0	0	0	0	0	0.000111587	0	0	0	0	0	0	0	2.23e-05	0	0	0	0	0	0	0	0	0	0	0	0	0	0	0	0
Senegalimassilia	0	0	0	0	0	0	0	0	0	0	0	0	0	0	0	0	0	0	0	0	0	0	0	0	0	0	0	0	0	0	0	0	0	0	0	0	0	0	0	0	0	0	0	0	0	0	0	0	0
Dasania	0	0	0	0	0	0	0	0	0	0	0	0	0	0	0	0	0	0	0	0	0	0	0	0	0	0	0	0	0	0	0	0.000111587	0	0	0	0	6.7e-05	0	0	0	0	0	0	0	0	0	0	0	0
Leuconostoc	0	0	0	0	0	0	0	0	0	0	0	0	0	0	0	0	0	0	0	0	0	0	0	0	0	0	0	0	0	0	0	0	0	0	0	0	0	0	0	0	0	0	0	0	0	0	0	0	0
Planomicrobium	0	0	0	0	0	0	0	0	0	0	0	0	0	0	0	0	0	0.000111587	0	0	0	0	0	0	0	0	0	0	0	0	0	0	0	0	0	0	0	0	0	0	0	0	0	0	0	0	0	0	0
Nitrolancea	0	0	0	0	0	0	0	0	0	0	0	0	0	0	0	0	0	0	0	0	0	0	0	0	0	0	0	0	0	0	0	0	0	0	0	0	0	0	0	0	0	0	0	0	0	0	0	0	0
mle1-7	0	0	0	0	0	0	0	0	0	0	0	0	0	0	0	0	0	0	0	0	0	0	0	0	0	0	0	6.7e-05	0	0	0	0	0	0	0	0	0	0	0	0	0	0	0	0	0	0	0	0	0
Ruania	0	0	0	0	0	0	0	0	0	0	0	0	0	0	0	0	0	0	0	0	0	0	0	0	0	0	0	0	0	0	0	0	0	0	0	0	0	0	0	0	0	0	0	0	0	0	0	0	0
Muricauda	0	0	0	0	0	0	0	0	0	0	0	0	0	0	0	0	0	4.46e-05	0	0	0	0	0	0	0	0	0	0	0	0	0	0	0	0	0	0	0	0	0	0	0	0.000111587	0	0	0	0	0	0	0
Stenotrophobacter	0	0	0	0	0	0	0	0	0	0	0	0	0	0	0	0	0	4.46e-05	0	0	0	0	0	0	0	0	0	0	0	0	0	0	0	0	0	0	0	0	0	0	0	0	0	0	0	0	0	0	0
Garicola	0	0	0	0	0	0	0	0	0	0	0.000111587	0	0	0	0	0	0	0	0	0	0	0	0	0	0	0	0	2.23e-05	0	0	0	0	0	0	0	0	0	0	0	0	0	0	0	0	0	0	0	0	0
Schlegelella	0	0	0	0	0	0	0	0	0	0	0	0	0	0	0	0	0	0	0	0	0	0	0	0	0	0	0	0	0	0	0	0	0	0	0	0	0	0	0	0	0	0	0	0	0	0	0	0	0
Savagea	0	0	0	0	0	0	0	0	0	0	0.000111587	0	0	0	0	0	0	0	0	0	0	0	0	0	0	0	0	0	0	0	0	0	0	0	0	0	0	0	0	0	0	0	0	0	0	0	0	0	0
[Bacteroides]_pectinophilus_group	0	0	0	0	0	0	0	0	0	0	0	0	0	0	0	0	0	0	0	0	0	0	0	0	0	0	0	0	0	0	0	0	0	0	0	0	0	0	0	0	0	0	0	0	0	0	0	0	0
Urania-1B-19_marine_sediment_group	0	0	0	0	0	0	0	0	0	0	0	0	0	0	0	0	0	0	0	0	0	0	0	0	0	0	0	0	0	0	0	0	0	0	0	0	6.7e-05	0	0	0	0	0.000111587	0	0	0	0	0	0	0
Moryella	0	0	0	0	0	0	0	0	0	0	0	0	0	0	0	0	0	0	0	0	0	0	0	0	0	0	0	0	0	0	0	0	0	0	0	0	0	0	0	0	0	0	0	0	0	0	0	0.000111587	0
Eudoraea	0	0	0	0	0	0	0	0	0	0	0	2.23e-05	0	0	0	0	0	0	0	0	0	0	0	0	0	0	0	0	0	0	0	0.000111587	0	0	0	0	0	0.000111587	0	0	0	0	0	0	0	0	0	0	0
Arcicella	0	0	0	0	0	0	0	0	0	0	0	0	0	0	0	0	0	0	0	0	0	0	0	0	0	0	0	0	0	0	0	0	0	0	0	0	0	0	0	0	0	0	0	0	0	0	0	0	0
Aliivibrio	0	0	0	0	0	0	0	0	0	0	0	4.46e-05	0	0	0	0	0	0	0	0	0	0	0	0	0	0	0	0	0	0	0	0	0	0	0	0	0	0	0	0	0	0.000111587	0	0	0	0	0	0	0
Gaetbulibacter	0	0	0	0	0	0	0	0	0	0	0	0	0	0	0	0	0	0	0	0	0	0	0	0	0	0	0	0	0	0	0	0	0	0	0	0	0.000111587	0	0	0	0	0	0	0	0	0	0	0	0
Aliihoeflea	0	0	0	0	0	0	0	0	0	0	0	0	0	0	0	0	0	0.000111587	0	0	0	0	0	0	0	0	0	0	0	0	0	0	0	0	0	0	0	4.46e-05	0	0	0	0	0	0	0	0	0	0	0
Dinoroseobacter	0	0	0	0	0	0	0	0	0	0	0	4.46e-05	0	0	0	0	0	0.000111587	0	0	0	0	0	0	0	0	0	0	0	0	0	0	0	0	0	0	0	4.46e-05	0	0	0	0	0	0	0	0	0	0	0
Panacagrimonas	0	0	0	0	0	0	0	0	0	0	0	4.46e-05	0	0	0	0	0	0	0	0	0	0	0	0	0	0	0	8.93e-05	0	0	0	0	2.23e-05	0	0	0	0.000111587	4.46e-05	0	0	0	0	0	0	0	0	0	0	0
Stappia	0	0	0	0	0	0	0	0	0	0	0	0.000111587	0	0	0	0	0	4.46e-05	0	0	0	0	0	0	0	0	0	4.46e-05	0	0	0	2.23e-05	0	0	0	0	2.23e-05	4.46e-05	0	0	0	0	0	0	0	0	0	0	0
Thiomicrorhabdus	0	0	0	0	0	0	0	0	0	0	0	6.7e-05	0	0	0	0	0	0.000111587	0	0	0	0	0	0	0	0	0	6.7e-05	0	0	0	0	0	0	0	0	2.23e-05	0	0	0	0	0	0	0	0	0	0	0	0
Proteiniclasticum	0	0	0	0	0	0	0	0	0	0	0	0	0	0	0	0	0	0	0	0	0	0	0	0	0	0	0	4.46e-05	0	0	0	0	0	0	0	0	2.23e-05	0	0	0	0	0	0	0	0	0	0	0	0
Alicycliphilus	0	0	0	0	0	0	0	0	0	0	0	0	0	0	0	0	0	0	0	0	0	0	0	0	0	0	0	0	0	0	0	0	0	0	0	0	0	0	0	0	0	0	0	0	0	0	0	0	0
Owenweeksia	0	0	0	0	0	0	0	0	0	0	0	6.7e-05	0	0	0	0	0	4.46e-05	0	0	0	0	0	0	0	0	0	6.7e-05	0	0	0	0	0	0	0	0	2.23e-05	8.93e-05	0	0	0	0	0	0	0	0	0	0	0
Actinospica	0	0	0	0	0	0	0	0	0	0	0	0	0	0	0	0	0	0	0	0	0	0	0	0	0	0	0	0	0	0	0	0	0	0	0	0	0	0	0	0	0	0	0	0	0	0	0	0	0
Mesonia	0	0	0	0	0	0	0	0	0	0	0	8.93e-05	0	0	0	0	0	0	0	0	0	0	0	0	0	0	0	2.23e-05	0	0	0	8.93e-05	0	0	0	0	4.46e-05	0	0	0	0	0	0	0	0	0	0	0	0
Sedimenticola	0	0	0	0	0	0	0	0	0	0	0	6.7e-05	0	0	0	0	0	6.7e-05	0	0	0	0	0	0	0	0	0	2.23e-05	0	0	0	4.46e-05	6.7e-05	0	0	0	8.93e-05	2.23e-05	0	0	0	0	0	0	0	0	0	0	0
Endomicrobium	0	0	0	0	0	0	0	0	0	0	0	0	0	0	0	0	0	0	0	0	0	0	0	0	0	0	0	0	0	0	0	0	0	0	0	0	0	0	0	0	0	0	0	0	0	0	0	0	0
ADurb.Bin063-1	0	0	0	0	0	0	0	0	0	0	0	0	0	0	0	0	0	0	0	0	0	0	0	0	0	0	0	4.46e-05	0	0	0	0	0	0	0	0	0	0	0	0	0	0	0	0	0	0	0	0	0
Gillisia	0	0	0	0	0	0	0	0	0	0	0	6.7e-05	0	0	0	0	0	2.23e-05	0	0	0	0	0	0	0	0	0	0	0	0	0	0	0	0	0	0	0	8.93e-05	0	0	0	0	0	0	0	0	0	0	0
UC5-1-2E3	0	0	0	0	0	0	0	0	0	0	0	0	0	0	0	0	0	0	0	0	0	0	0	0	0	0	0	0	0	0	0	0	0	0	0	0	0	0	0	0	0	0	0	0	0	0	0	0	0
Moritella	0	0	0	0	0	0	0	0	0	0	0	8.93e-05	0	0	0	0	0	8.93e-05	0	0	0	0	0	0	0	0	0	0	0	0	0	0	0	0	0	0	0	6.7e-05	0	0	0	0	0	0	0	0	0	0	0
Tessaracoccus	0	0	0	0	0	0	0	0	0	0	8.93e-05	0	0	0	0	0	0	0	0	0	0	0	6.7e-05	0	0	0	0	0	0	0	0	0	0	0	0	0	0	0	0	0	0	0	0	0	0	0	0	0	0
Candidatus_Thiosymbion	0	0	0	0	0	0	0	0	0	0	0	0	0	0	0	0	0	8.93e-05	0	0	0	0	0	0	0	0	0	0	0	0	0	0	0	0	0	0	0	0	0	0	0	0	0	0	0	0	0	0	0
Veillonellaceae_UCG-001	0	0	0	0	0	0	0	0	0	0	0	0	0	0	0	0	0	0	0	0	0	0	0	0	0	0	0	0	0	0	0	0	0	0	0	0	0	0	0	0	0	0	0	0	0	0	0	0	0
CM1G08	0	0	0	0	0	0	0	0	0	0	0	0	0	0	0	0	0	0	0	0	0	0	0	0	0	0	0	0	0	0	0	0	0	0	0	0	0	0	0	0	0	0	0	0	0	0	0	0	0
Paenalcaligenes	0	0	0	0	0	0	0	0	0	0	0	0	0	0	0	0	0	0	0	0	0	0	0	0	8.93e-05	0	0	6.7e-05	0	0	0	0	0	0	0	0	0	0	0	0	0	0	0	0	0	0	0	0	0
Fulvimarina	0	0	0	0	0	0	0	0	0	0	0	0	0	0	0	0	0	8.93e-05	0	0	0	0	0	0	0	0	0	8.93e-05	0	0	0	0	0	0	0	0	0	4.46e-05	0	0	0	0	0	0	0	0	0	0	0
Candidatus_Megaira	0	0	0	0	0	0	0	0	0	0	0	2.23e-05	0	0	0	0	0	8.93e-05	0	0	0	0	0	0	0	0	0	0	0	0	0	6.7e-05	0	0	0	0	6.7e-05	0	0	0	0	0	0	0	0	0	0	0	0
Catenulispora	0	0	0	0	0	0	0	0	0	0	0	0	0	0	0	0	0	0	0	0	0	0	0	0	0	0	0	0	0	0	0	0	0	0	0	0	0	0	0	0	0	0	0	0	0	0	0	0	0
Pontibacterium	0	0	0	0	0	0	0	0	0	0	0	0	0	0	0	0	0	4.46e-05	0	0	0	0	0	0	0	0	0	0	0	0	0	0	0	0	0	0	0	0	0	0	0	8.93e-05	0	0	0	0	0	0	0
Clostridiisalibacter	0	0	0	0	0	0	0	0	0	0	0	0	0	0	0	0	0	8.93e-05	0	0	0	0	0	0	0	0	0	0	0	0	0	0	0	0	0	0	0	4.46e-05	0	0	0	0	0	0	0	0	0	0	0
Nitrosospira	0	0	0	0	0	0	0	0	0	0	0	0	0	0	0	0	0	0	0	0	0	0	0	0	0	0	0	6.7e-05	0	0	0	8.93e-05	0	0	0	0	4.46e-05	8.93e-05	0	0	0	0	0	0	0	0	0	0	0
Fictibacillus	0	0	0	0	0	0	0	0	0	0	0	0	0	0	0	0	0	0	0	0	0	0	0	0	0	0	0	0	0	0	0	0	0	0	0	0	0	0	0	0	0	0	0	0	0	0	0	0	0
Parafilimonas	0	0	0	0	0	0	0	0	0	0	0	0	0	0	0	0	0	0	0	0	0	0	0	0	8.93e-05	0	0	0	0	0	0	2.23e-05	0	0	0	0	0	2.23e-05	0	0	0	0	0	0	0	0	0	0	0
Sphaerotilus	0	0	0	0	0	0	0	0	0	0	0	0	0	0	0	0	0	0	0	0	0	0	0	0	0	0	0	0	0	0	0	0	0	0	0	0	0	0	0	0	0	0	0	0	0	0	0	0	0
Longimicrobium	0	0	0	0	0	0	0	0	0	0	0	0	0	0	0	0	0	6.7e-05	0	0	0	0	0	0	0	0	0	0	0	0	0	0	0	0	0	0	0	0	0	0	0	0	0	0	4.46e-05	0	0	0	8.93e-05
unidentified_JG30-KF-CM45	0	0	0	0	0	0	0	0	0	0	0	0	0	0	0	0	0	6.7e-05	0	0	0	0	0	0	0	0	0	0	0	0	0	0	0	0	0	0	0	0	0	0	0	0	0	0	0	0	0	0	0
Rubritalea	0	0	0	0	0	0	0	0	0	0	0	0	0	0	0	0	0	6.7e-05	0	0	0	0	0	0	0	0	0	8.93e-05	0	0	0	0	0	0	0	0	0	4.46e-05	0	0	0	0	0	0	0	0	0	0	0
Endobacter	0	0	0	0	0	0	0	0	0	0	8.93e-05	0	0	0	0	0	0	0	0	0	0	0	0	0	0	0	0	0	0	0	0	0	0	0	0	0	0	0	0	0	0	0	0	0	0	0	0	0	0
Azospira	0	0	0	0	0	0	0	0	0	0	0	0	0	0	0	0	0	0	0	0	0	0	0	0	0	0	0	0	0	0	0	0	0	0	0	0	0	0	0	0	0	0	0	0	0	0	0	0	0
Ignavibacterium	0	0	0	0	0	0	0	0	0	0	0	0	0	0	0	0	0	0	0	0	0	0	0	0	0	0	0	0	0	0	0	0	0	0	0	0	0	0	0	0	0	0	0	0	0	0	0	0	0
Nitrincola	0	0	0	0	0	0	0	0	0	0	0	0	0	0	0	0	0	0	0	0	0	0	0	0	0	0	0	0	8.93e-05	0	0	0	0	0	0	0	0	0	0	0	0	0	0	0	0	0	0	0	0
unidentified_Paracaedibacteraceae	0	0	0	0	0	0	0	0	0	0	0	0	0	0	0	0	0	0	0	0	0	0	0	0	0	0	0	0	0	0	0	0	0	0	0	0	0	0	0	0	0	0	0	0	0	0	0	0	0
Pseudoramibacter	0	0	0	0	0	0	0	0	0	0	0	0	0	0	0	0	0	0	0	0	0	0	0	0	0	0	0	0	0	0	0	0	0	0	0	0	0	0	0	0	0	0	0	0	0	0	0	0	0
Gordonia	0	0	0	0	0	0	0	0	0	0	0	0	0	0	0	0	0	0	0	0	0	0	0	0	0	0	0	0	0	0	0	0	0	0	0	0	0	0	0	0	0	0	0	0	0	0	0	0	0
Desulfosarcina	0	0	0	0	0	0	0	0	0	0	0	4.46e-05	0	0	0	0	0	8.93e-05	0	0	0	0	0	0	0	0	0	0	0	0	0	0	0	0	0	0	0	0	0	0	0	0	0	0	0	0	0	0	0
CK06-06-Mud-MAS4B-21	0	0	0	0	0	0	0	0	0	0	0	0	0	0	0	0	0	0	0	0	0	0	0	0	0	0	0	0	0	0	0	0	0	0	0	0	0	0	0	0	0	0	0	0	0	0	0	0	0
Spongiibacter	0	0	0	0	0	0	0	0	0	0	0	2.23e-05	0	0	0	0	0	0	0	0	0	0	0	0	0	0	0	0	0	0	0	0	0	0	0	0	8.93e-05	0	0	0	0	0	0	0	0	0	0	0	0
Sciscionella	0	0	0	0	0	0	0	0	0	0	0	0	0	0	0	0	0	0	0	0	0	0	0	0	0	0	0	0	0	0	0	0	0	0	0	0	0	8.93e-05	0	0	0	0	0	0	0	0	0	0	0
Thiohalophilus	0	0	0	0	0	0	0	0	0	0	0	2.23e-05	0	0	0	0	0	8.93e-05	0	0	0	0	0	0	0	0	0	4.46e-05	0	0	0	6.7e-05	0	0	0	0	2.23e-05	0	0	0	0	0	0	0	0	0	0	0	0
Flavirhabdus	0	0	0	0	0	0	0	0	0	0	0	0	0	0	0	0	0	0	0	0	0	0	0	0	0	0	0	2.23e-05	0	0	0	8.93e-05	0	0	0	0	0	0	0	0	0	0	0	0	0	0	0	0	0
Aurantisolimonas	0	0	0	0	0	0	0	0	0	0	0	0	0	0	0	0	0	8.93e-05	0	0	0	0	0	0	0	0	0	0	0	0	0	0	0	0	0	0	0	0	0	0	0	0	0	0	0	0	0	0	0
Thermopolyspora	0	0	0	0	0	0	0	0	0	0	0	0	0	0	0	0	0	0	0	0	0	0	0	0	0	0	0	8.93e-05	0	0	0	0	0	0	0	0	0	0	0	0	0	0	0	0	0	0	0	0	0
Flaviramulus	0	0	0	0	0	0	0	0	0	0	0	0	0	0	0	0	0	0	0	0	0	0	0	0	0	0	0	0	0	0	0	8.93e-05	0	0	0	0	0	0	0	0	0	0	0	0	0	0	0	0	0
Arenibacter	0	0	0	0	0	0	0	0	0	0	0	8.93e-05	0	0	0	0	0	0	0	0	0	0	0	0	0	0	0	0	0	0	0	0	0	0	0	0	6.7e-05	0	0	0	0	0	0	0	0	0	0	0	0
Pseudogulbenkiania	0	0	0	0	0	0	0	0	0	0	0	0	0	0	0	0	0	0	0	0	0	0	0	0	0	0	0	0	0	0	0	0	0	0	0	0	0	0	0	0	0	0	0	0	0	0	0	0	0
Candidatus_Arthromitus	0	0	0	0	0	0	0	0	0	0	0	2.23e-05	0	0	0	0	0	0	0	0	0	0	0	0	0	0	0	0	0	0	0	0	0	0	0	0	0	0	0	0	0	0	0	0	0	0	0	0	0
Bulleidia	0	0	0	0	0	0	0	0	0	0	0	0	0	0	0	0	0	0	0	0	0	0	0	0	0	0	0	0	0	0	0	0	0	0	0	0	0	0	0	0	0	0	0	0	0	0	0	0	0
Actinopolymorpha	0	0	0	0	0	0	0	0	0	0	0	0	0	0	0	0	0	0	0	0	0	0	0	0	0	0	0	0	0	0	0	0	0	0	0	0	0	2.23e-05	8.93e-05	0	0	0	0	0	0	0	0	0	0
F0058	0	0	0	0	0	0	0	0	0	0	0	0	0	0	0	0	0	0	0	0	0	0	0	0	0	0	0	0	0	2.23e-05	0	0	0	0	0	0	0	0	0	0	0	0	0	0	0	0	0	0	0
Pelistega	0	0	0	0	0	0	0	0	0	0	0	2.23e-05	0	0	0	0	0	0	0	0	0	0	0	0	0	0	0	0	0	0	0	0	0	0	0	0	0	0	0	0	0	0	0	0	0	0	0	0	0
unidentified_IMCC26256	0	0	0	0	0	0	0	0	0	0	0	0	0	0	0	0	0	0	0	0	0	0	0	0	0	0	0	0	0	0	0	0	0	0	0	0	0	0	0	0	0	0	0	0	0	0	0	0	0
unidentified_JGI_0000069-P22	0	0	0	0	0	0	0	0	0	0	0	0	0	0	0	0	0	0	0	0	0	0	0	0	0	0	0	0	0	0	0	0	2.23e-05	0	0	0	0	0	0	0	0	0	0	0	0	0	0	0	0
Malikia	0	0	0	0	0	0	0	0	0	0	0	0	0	0	0	0	0	0	0	0	0	0	0	0	0	0	0	0	0	0	0	0	0	0	0	0	0	0	0	0	0	8.93e-05	0	0	0	0	0	0	0
Syntrophus	0	0	0	0	0	0	0	0	0	0	0	0	0	0	0	0	0	0	0	0	0	0	0	0	0	0	0	0	0	0	0	0	0	0	0	0	0	0	0	0	0	0	0	0	0	0	0	0	0
Marinicella	0	0	0	0	0	0	0	0	0	0	0	4.46e-05	0	0	0	0	0	0	0	0	0	0	0	0	0	0	0	0	0	0	0	0	0	0	0	0	8.93e-05	0	0	0	0	6.7e-05	0	0	0	0	0	0	0
Propioniciclava	0	0	0	0	0	0	0	0	0	0	0	0	0	0	0	0	0	0	0	0	0	0	0	0	0	0	0	0	0	0	0	2.23e-05	0	0	0	0	0	0	0	0	0	0	0	0	0	0	0	0	0
Sulfuritalea	0	0	0	0	0	0	0	0	0	0	0	0	0	0	0	0	0	0	0	0	0	0	0	0	0	0	0	0	0	0	0	8.93e-05	0	0	0	0	0	0	0	0	0	0	0	0	0	0	0	0	0
endosymbionts	0	0	0	0	0	0	0	0	0	0	0	4.46e-05	0	0	0	0	0	0	0	0	0	0	0	0	0	0	0	2.23e-05	0	0	0	2.23e-05	0	0	0	0	0	6.7e-05	0	0	0	0	0	0	0	0	0	0	0
[Clostridium]_innocuum_group	0	0	0	0	0	0	0	0	0	0	0	0	0	0	0	0	0	0	0	0	0	0	0	0	0	0	0	0	0	0	0	0	4.46e-05	0	0	0	0	0	0	0	0	0	0	0	0	0	0	0	2.23e-05
Candidatus_Nitrotoga	0	0	0	0	0	0	0	0	0	0	0	0	0	0	0	0	0	0	0	0	0	0	0	0	0	0	0	0	0	0	0	0	0	0	0	0	0	8.93e-05	0	0	0	0	0	0	0	0	0	0	0
Sarcina	0	0	0	0	0	0	0	0	0	0	0	0	0	0	0	0	0	0	0	8.93e-05	0	0	0	0	0	0	0	0	0	0	0	0	0	0	0	0	0	0	0	0	0	0	0	0	0	0	0	0	0
Gallionella	0	0	0	0	0	0	0	0	0	0	0	0	0	0	0	0	0	0	0	0	0	0	0	0	0	0	0	0	0	0	0	0	0	8.93e-05	0	0	0	0	0	0	0	0	0	0	0	0	0	0	0
unidentified_Magnetospiraceae	0	0	0	0	0	0	0	0	0	0	0	2.23e-05	0	0	0	0	0	0	0	0	0	0	0	0	0	0	0	2.23e-05	0	0	0	8.93e-05	0	0	0	0	0	0	0	0	0	0	0	0	0	0	0	0	0
Desulfomicrobium	0	0	0	0	0	0	0	0	0	0	0	0	0	0	0	0	0	0	0	0	0	0	0	0	0	0	0	0	0	0	0	0	0	0	0	0	0	0	0	0	0	0	0	0	0	0	0	0	0
Nitrosarchaeum	0	0	0	0	0	0	0	0	0	0	0	0	0	0	0	0	0	0	0	0	0	0	0	0	0	0	0	0	0	0	0	0	0	0	0	0	0	0	0	0	0	0	0	0	0	0	0	0	0
Methylorosula	0	0	0	0	0	0	0	0	0	0	0	0	0	0	0	0	0	0	0	0	0	0	0	0	0	0	0	0	0	0	0	0	0	0	0	0	0	0	0	0	0	0	0	0	0	0	0	0	0
possible_genus_03	0	0	0	0	0	0	0	0	0	0	0	4.46e-05	0	0	0	0	0	0	0	0	0	0	0	0	0	0	0	0	0	0	0	0	0	0	0	0	0	0	0	0	0	8.93e-05	0	0	0	0	0	0	0
Micropepsis	0	0	0	0	0	0	0	0	0	0	0	0	0	0	0	0	0	0	0	0	0	0	0	0	0	0	0	0	0	0	0	0	0	0	0	0	0	0	0	0	0	0	0	0	0	0	0	0	0
unidentified_OM190	0	0	0	0	0	0	0	0	0	0	0	0	0	0	0	0	0	0	0	0	0	0	0	0	0	0	0	0	0	0	0	0	0	0	0	0	0	0	0	0	0	0	0	0	0	0	0	0	0
Palleronia-Pseudomaribius	0	0	0	0	0	0	0	0	0	0	0	2.23e-05	0	0	0	0	0	0	0	0	0	0	0	0	0	0	0	0	0	0	0	0	0	0	0	0	0	0	0	0	0	0	0	0	0	0	0	0	0
Marinifilum	0	0	0	0	0	0	0	0	0	0	0	2.23e-05	0	0	0	0	0	8.93e-05	0	0	0	0	0	0	0	0	0	0	0	0	0	0	0	0	0	0	0	4.46e-05	0	0	0	0	0	0	0	0	0	0	0
Piscicoccus	0	0	0	0	0	0	0	0	0	0	0	0	0	0	0	0	0	0	0	0	0	0	0	0	0	0	0	0	0	0	0	0	0	0	0	0	0	0	0	0	0	0	0	0	0	0	0	0	0
Defluviicoccus	0	0	0	0	0	0	0	0	0	0	0	0	0	0	0	0	0	0	0	0	0	0	0	0	0	0	0	0	0	0	0	0	0	0	0	0	0	0	0	0	0	0	0	0	0	0	0	0	0
Portibacter	0	0	0	0	0	0	0	0	0	0	0	6.7e-05	0	0	0	0	0	2.23e-05	0	0	0	0	0	0	0	0	0	8.93e-05	0	0	0	0	0	0	0	0	2.23e-05	4.46e-05	0	0	0	0	0	0	0	0	0	0	0
Catellicoccus	0	0	0	0	0	0	0	0	0	0	0	8.93e-05	0	0	0	0	0	0	0	0	0	0	0	0	0	0	0	0	0	0	0	0	0	0	0	0	0	0	0	0	0	8.93e-05	0	0	0	0	0	0	0
Marinibacterium	0	0	0	0	0	0	0	0	0	0	0	0	0	0	0	0	0	0	0	0	0	0	0	0	0	0	0	0	0	0	0	0	0	0	0	0	8.93e-05	0	0	0	0	0	0	0	0	0	0	0	0
Trueperella	0	0	0	0	0	0	0	0	0	0	0	0	0	0	0	0	0	0	0	0	0	0	0	0	0	0	0	0	0	0	0	0	0	0	0	0	0	0	0	0	0	0	0	0	0	0	0	0	0
Syntrophorhabdus	0	0	0	0	0	0	0	0	0	0	0	0	0	0	0	0	0	0	0	0	6.7e-05	0	0	0	0	0	0	0	0	0	0	0	0	0	0	0	0	0	0	0	0	0	0	0	0	0	0	0	0
Amycolatopsis	0	0	0	0	0	0	0	0	0	0	0	0	0	0	0	0	0	0	0	0	0	0	0	0	0	0	0	0	0	0	0	0	2.23e-05	0	0	0	2.23e-05	0	0	0	0	0	0	0	0	0	0	0	0
Roseimarinus	0	0	0	0	0	0	0	0	0	0	0	8.93e-05	0	0	0	0	0	0	0	0	0	0	0	0	0	0	0	0	0	0	0	0	0	0	0	0	6.7e-05	0	0	0	0	0	0	0	0	0	0	0	0
Pseudohalocynthiibacter	0	0	0	0	0	0	0	0	0	0	0	0	0	0	0	0	0	0	0	0	0	0	0	0	0	0	0	0	0	0	0	6.7e-05	0	0	0	0	0	0	0	0	0	0	0	0	0	0	0	0	0
Haloplasma	0	0	0	0	0	0	0	0	0	0	0	0	0	0	0	0	0	0	0	0	0	0	0	0	0	0	0	0	0	0	0	0	0	0	0	0	0	0	0	0	0	0	0	0	0	0	0	0	0
Actinomycetospora	0	0	0	0	0	0	0	0	0	0	0	0	0	0	0	0	0	6.7e-05	0	0	0	0	0	0	0	0	0	0	0	0	0	0	0	0	0	0	0	6.7e-05	0	0	0	2.23e-05	0	0	0	0	0	0	0
Umezawaea	0	0	0	0	0	0	0	0	0	0	0	0	0	0	0	0	0	0	0	0	0	0	0	0	0	0	0	0	0	0	0	0	0	0	0	0	4.46e-05	0	0	0	0	0	0	0	0	0	0	0	0
Parvibacter	0	0	0	0	0	0	0	0	0	0	0	0	0	0	0	0	0	0	0	0	0	0	0	0	0	0	0	0	0	0	0	0	0	0	0	0	0	0	0	0	0	0	0	0	0	0	0	0	0
Methylomonas	0	0	0	0	0	0	0	0	0	0	0	0	0	0	0	0	0	0	0	0	6.7e-05	0	0	0	0	0	0	0	0	0	0	0	0	0	0	0	0	0	0	0	0	0	0	0	0	0	0	0	0
Marinimicrobium	0	0	0	0	0	0	0	0	0	0	0	0	0	0	0	0	0	0	0	0	0	0	0	0	0	0	0	0	0	0	0	0	0	0	0	0	0	0	0	0	0	0	0	0	0	0	0	0	0
Blastopirellula	0	0	0	0	0	0	0	0	0	0	0	0	0	0	0	0	0	0	0	0	0	0	0	0	0	0	0	4.46e-05	0	0	0	0	0	0	0	0	0	0	0	0	0	0	0	0	0	0	0	0	0
Coxiella	0	0	0	0	0	0	0	0	0	0	0	4.46e-05	0	0	0	0	0	6.7e-05	0	0	0	0	0	0	0	0	0	6.7e-05	0	0	0	2.23e-05	0	0	0	0	2.23e-05	0	0	0	0	0	0	0	0	0	0	0	0
Lactivibrio	0	0	0	0	0	0	0	0	0	0	0	0	0	0	0	0	0	0	0	0	0	0	0	0	0	0	0	0	0	0	0	0	0	0	0	0	0	0	0	0	0	0	0	0	0	0	0	0	0
CENA518	0	0	0	0	0	0	0	0	0	0	0	0	0	0	0	0	0	0	0	0	6.7e-05	0	0	0	0	0	0	0	0	0	0	0	0	0	0	0	0	0	0	0	0	0	0	0	0	0	0	0	0
Fretibacter	0	0	0	0	0	0	0	0	0	0	0	0	0	0	0	0	0	0	0	0	0	0	0	0	0	0	0	6.7e-05	0	0	0	0	0	0	0	0	0	0	0	0	0	0	0	0	0	0	0	0	0
LS-NOB	0	0	0	0	0	0	0	0	0	0	0	0	0	0	0	0	0	0	0	0	0	0	0	0	0	0	0	6.7e-05	0	0	0	0	0	0	0	0	0	0	0	0	0	0	0	0	0	0	0	0	0
Desulfobacter	0	0	0	0	0	0	0	0	0	0	0	0	0	0	0	0	0	0	0	0	0	0	0	0	0	0	0	0	0	0	0	6.7e-05	0	0	0	0	0	0	0	0	0	0	0	0	0	0	0	0	0
Methyloprofundus	0	0	0	0	0	0	0	0	0	0	0	0	0	0	0	0	0	0	0	0	0	0	0	0	0	0	0	6.7e-05	0	0	0	0	0	0	0	0	0	0	0	0	0	0	0	0	0	0	0	0	0
unidentified_Desulfocapsaceae	0	0	0	0	0	0	0	0	0	0	0	0	0	0	0	0	0	0	0	0	0	0	0	0	0	0	0	0	0	0	0	0	0	0	0	0	0	0	0	0	0	0	0	0	0	0	0	0	0
Edaphobacter	0	0	0	0	0	0	0	0	0	0	0	0	0	0	0	0	0	0	0	0	0	0	0	0	0	0	0	0	0	0	0	0	0	0	0	0	0	0	0	0	0	0	0	0	0	0	0	0	0
Henriciella	0	0	0	0	0	0	0	0	0	0	0	0	0	0	0	0	0	6.7e-05	0	0	0	0	0	0	0	0	0	0	0	0	0	0	0	0	0	0	0	0	0	0	0	0	0	0	0	0	0	0	0
Longispora	0	0	0	0	0	0	0	0	0	0	0	0	0	0	0	0	0	0	0	0	0	0	0	0	0	0	0	0	0	0	0	0	0	0	0	0	0	0	0	0	0	0	0	0	6.7e-05	0	0	0	0
Anaerocella	0	0	0	0	0	0	0	0	0	0	0	0	0	0	0	0	0	0	0	0	0	0	0	0	0	0	0	0	0	0	0	0	0	0	0	0	0	0	0	0	0	0	0	0	0	0	0	0	0
pLW-20	0	0	0	0	0	0	0	0	0	0	0	0	0	0	0	0	0	0	0	0	6.7e-05	0	0	0	0	0	0	0	0	0	0	0	0	0	0	0	0	0	0	0	0	0	0	0	0	0	0	0	0
unidentified_Sva0485	0	0	0	0	0	0	0	0	0	0	0	0	0	0	0	0	0	6.7e-05	0	0	0	0	0	0	0	0	0	0	0	0	0	0	0	0	0	0	0	0	0	0	0	0	0	0	0	0	0	0	0
Oleibacter	0	0	0	0	0	0	0	0	0	0	0	0	0	0	0	0	0	0	0	0	0	0	0	0	0	0	0	0	0	0	0	0	0	0	0	0	6.7e-05	0	0	0	0	0	0	0	0	0	0	0	0
OLB13	0	0	0	0	0	0	0	0	0	0	0	0	0	0	0	0	0	0	0	0	0	0	0	0	0	0	0	0	0	0	0	0	0	0	0	0	0	0	0	0	0	0	0	0	0	0	0	0	0
Dinghuibacter	0	0	0	0	0	0	0	0	0	0	0	0	0	0	0	0	0	0	0	0	0	0	0	0	0	0	0	0	0	0	0	0	0	0	0	0	0	0	0	0	0	0	0	0	0	0	0	0	0
Oceanicella	0	0	0	0	0	0	0	0	0	0	0	0	0	0	0	0	0	0	0	0	0	0	0	0	0	0	0	0	0	0	0	0	0	0	0	0	6.7e-05	0	0	0	0	0	0	0	0	0	0	0	0
Oceanisphaera	0	0	0	0	0	0	0	0	0	0	0	0	0	0	0	0	0	6.7e-05	0	0	0	0	0	0	0	0	0	0	0	0	0	4.46e-05	0	0	0	0	0	0	0	0	0	0	0	0	0	0	0	0	0
Clostridium_sensu_stricto_18	0	0	0	0	0	0	0	0	0	0	0	0	0	0	0	0	0	0	0	0	0	0	0	0	0	0	0	0	0	0	0	0	0	0	0	0	0	0	6.7e-05	0	0	0	0	0	0	0	0	0	0
Terrabacter	0	0	0	0	0	0	0	0	0	0	0	0	0	0	0	0	0	0	0	0	0	0	0	0	0	0	0	0	0	0	0	0	0	0	0	0	0	0	0	0	0	0	0	0	0	0	0	0	0
Ktedonobacter	0	0	0	0	0	0	0	0	0	0	0	0	0	0	0	0	0	0	0	0	0	0	0	6.7e-05	0	0	0	0	0	0	0	0	0	0	0	0	0	0	0	0	0	0	0	0	0	0	0	0	0
Litorivivens	0	0	0	0	0	0	0	0	0	0	0	0	0	0	0	0	0	0	0	0	0	0	0	0	0	0	0	0	0	0	0	0	0	0	0	0	6.7e-05	0	0	0	0	0	0	0	0	0	0	0	0
Siccibacter	0	0	0	0	0	0	0	0	0	0	0	0	0	0	0	0	0	0	0	0	0	0	0	0	0	0	0	0	0	0	0	0	0	0	0	0	0	0	0	0	0	0	0	0	0	0	0	0	0
Nonlabens	0	0	0	0	0	0	0	0	0	0	0	0	0	0	0	0	0	0	0	0	0	0	0	0	0	0	0	2.23e-05	0	0	0	0	0	0	0	0	0	6.7e-05	0	0	0	0	0	0	0	0	0	0	0
HTCC5015	0	0	0	0	0	0	0	0	0	0	0	0	0	0	0	0	0	6.7e-05	0	0	0	0	0	0	0	0	0	0	0	0	0	0	0	0	0	0	0	0	0	0	0	0	0	0	0	0	0	0	0
Syntrophomonas	0	0	0	0	0	0	0	0	0	0	0	0	0	0	0	0	0	0	0	0	0	0	0	0	0	0	0	0	0	0	0	0	0	0	0	0	0	0	0	0	0	0	0	0	0	0	0	0	0
Candidatus_Methylopumilus	0	0	0	0	0	0	0	0	0	0	0	0	0	0	0	0	0	0	0	0	0	0	0	0	0	0	0	0	0	0	0	2.23e-05	0	0	0	0	0	0	0	0	0	0	0	0	0	0	0	0	0
Bordetella	0	0	0	0	0	0	0	0	0	0	0	0	0	0	0	0	0	0	0	0	0	0	0	0	0	0	0	0	0	0	0	0	0	0	0	0	0	0	0	0	0	0	0	0	0	0	0	0	0
Thermocrispum	0	0	0	0	0	0	0	0	0	0	0	0	0	0	0	0	0	0	0	0	0	0	0	0	0	0	0	0	0	0	0	0	0	0	0	0	0	0	0	0	0	0	0	0	0	0	0	0	0
BacC-u-018	0	0	0	0	0	0	0	0	0	0	0	0	0	0	0	0	0	0	0	0	0	0	0	0	0	0	0	0	0	0	0	0	0	0	0	0	0	0	0	0	0	0	0	0	0	0	0	0	0
Candidatus_Microthrix	0	0	0	0	0	0	0	0	0	0	0	0	0	0	0	0	0	0	0	0	0	0	0	0	0	0	0	0	0	0	0	6.7e-05	0	0	0	0	0	0	0	0	0	0	0	0	0	0	0	0	0
Stackebrandtia	0	0	0	0	0	0	0	0	0	0	0	0	0	0	0	0	0	0	0	0	0	0	0	0	0	0	0	0	0	0	0	0	0	0	0	0	6.7e-05	0	0	0	0	0	0	0	0	0	0	0	0
NS10_marine_group	0	0	0	0	0	0	0	0	0	0	0	2.23e-05	0	0	0	0	0	0	0	0	0	0	0	0	0	0	0	0	0	0	0	0	0	0	0	0	6.7e-05	0	0	0	0	0	0	0	0	0	0	0	0
Elstera	0	0	0	0	0	0	0	0	0	0	0	0	0	0	0	0	0	0	0	0	0	0	0	0	0	0	0	0	0	0	0	0	0	0	0	0	0	0	0	0	0	0	0	0	0	0	0	0	0
Epulopiscium	0	0	0	0	0	0	0	0	0	0	0	0	0	0	0	0	0	0	0	0	0	0	0	0	0	0	0	0	0	0	0	0	0	0	0	0	0	0	0	0	0	0	0	0	0	0	0	0	0
Paucibacter	0	0	0	0	0	0	0	0	0	0	0	0	0	0	0	0	0	0	0	0	0	0	0	0	0	0	0	0	0	0	0	0	0	0	0	0	0	0	0	0	0	0	0	0	0	0	0	0	0
Izimaplasma	0	0	0	0	0	0	0	0	0	0	0	0	0	0	0	0	0	0	0	0	0	0	0	0	0	0	0	6.7e-05	0	0	0	0	0	0	0	0	0	0	0	0	0	0	0	0	0	0	0	0	0
IheB3-7	0	0	0	0	0	0	0	0	0	0	0	0	0	0	0	0	0	2.23e-05	0	0	0	0	0	0	0	0	0	0	0	0	0	0	2.23e-05	0	0	0	0	6.7e-05	0	0	0	0	0	0	0	0	0	0	0
SM1A02	0	0	0	0	0	0	0	0	0	0	0	0	0	0	0	0	0	0	0	0	0	0	0	0	6.7e-05	0	0	0	0	0	0	0	0	0	0	0	0	0	0	0	0	0	0	0	0	0	0	0	0
Ruminiclostridium	0	0	0	0	0	0	0	0	0	0	0	2.23e-05	0	0	0	0	0	0	0	0	0	0	0	0	0	0	0	0	0	0	0	0	0	0	0	0	0	0	0	0	0	0	0	0	0	0	0	0	0
Lacihabitans	0	0	0	0	0	0	0	0	0	0	0	0	0	0	0	0	0	0	0	0	0	0	0	0	0	0	0	0	0	0	0	0	0	0	0	0	0	0	0	0	0	0	0	0	0	0	0	0	0
unidentified_Solirubrobacteraceae	0	0	0	0	0	0	0	0	0	0	0	0	0	0	0	0	0	0	0	0	0	0	0	0	0	0	0	0	0	0	0	0	0	0	0	0	0	0	0	0	0	0	0	0	0	0	0	0	0
Prauserella	0	0	0	0	0	0	0	0	0	0	0	0	0	0	0	0	0	0	0	0	0	0	0	0	0	0	0	0	0	0	0	0	0	0	0	0	0	0	0	0	0	0	0	0	0	0	0	0	0
Aeribacillus	0	0	0	0	0	0	0	0	0	0	0	0	0	0	0	0	0	0	0	0	0	0	0	0	6.7e-05	0	0	0	0	0	0	0	0	0	0	0	0	0	0	0	0	0	0	0	0	0	0	0	0
Erysipelotrichaceae_UCG-009	0	0	0	0	0	0	0	0	0	0	0	0	0	0	0	0	0	0	0	0	0	0	0	0	0	0	0	0	6.7e-05	0	0	0	0	0	0	0	0	0	0	0	0	0	0	0	0	0	0	0	0
Sphingomicrobium	0	0	0	0	0	0	0	0	0	0	0	6.7e-05	0	0	0	0	0	0	0	0	0	0	0	0	0	0	0	0	0	0	0	0	6.7e-05	0	0	0	0	0	0	0	0	0	0	0	0	0	0	0	0
Salinivibrio	0	0	0	0	0	0	0	0	0	0	0	0	0	0	4.46e-05	0	0	0	0	0	0	0	0	0	0	0	0	0	0	0	0	0	0	0	0	0	0	0	0	0	0	0	0	0	0	0	0	0	0
unidentified_Methyloligellaceae	0	0	0	0	0	0	0	0	0	0	0	0	0	0	0	0	0	0	0	0	0	0	0	0	0	0	0	0	0	0	0	0	0	0	0	0	0	0	0	0	0	0	0	0	0	0	0	0	0
Thiohalocapsa	0	0	0	0	0	0	0	0	0	0	0	0	0	0	0	0	0	0	0	0	0	0	0	0	0	0	0	0	0	0	0	6.7e-05	0	0	0	0	0	0	0	0	0	0	0	0	0	0	0	0	0
Aliikangiella	0	0	0	0	0	0	0	0	0	0	0	2.23e-05	0	0	0	0	0	4.46e-05	0	0	0	0	0	0	0	0	0	4.46e-05	0	0	0	0	0	0	0	0	0	6.7e-05	0	0	0	0	0	0	0	0	0	0	0
Motilimonas	0	0	0	0	0	0	0	0	0	0	0	4.46e-05	0	0	0	0	0	0	0	0	0	0	0	0	0	0	0	0	0	0	0	0	0	0	0	0	6.7e-05	0	0	0	0	0	0	0	0	0	0	0	0
Motiliproteus	0	0	0	0	0	0	0	0	0	0	0	0	0	0	0	0	0	4.46e-05	0	0	0	0	0	0	0	0	0	0	0	0	0	4.46e-05	0	0	0	0	2.23e-05	6.7e-05	0	0	0	0	0	0	0	0	0	0	0
Flexivirga	0	0	0	0	0	0	0	0	0	0	0	0	0	0	0	0	0	0	0	0	0	0	0	0	0	0	0	0	0	0	0	0	0	0	0	0	0	0	0	0	0	0	0	0	0	0	0	0	0
FCPS473	0	0	0	0	0	0	0	0	4.46e-05	0	0	0	0	0	0	0	0	0	0	0	0	0	0	0	0	0	0	0	0	0	0	0	0	0	0	0	0	0	0	0	0	0	0	0	0	0	0	0	0
Ellin517	0	0	0	0	0	0	0	0	0	0	0	0	0	0	0	0	0	0	0	0	0	0	0	0	0	0	0	0	0	0	0	0	0	0	0	0	0	0	0	0	0	0	0	0	0	0	0	0	0
Hwangdonia	0	0	0	0	0	0	0	0	0	0	0	0	0	0	0	0	0	0	0	0	0	0	0	0	0	0	0	0	0	0	0	0	0	0	0	0	0	0	0	0	0	0	0	0	0	0	0	0	0
SZB85	0	0	0	0	0	0	0	0	0	0	0	6.7e-05	0	0	0	0	0	0	0	0	0	0	0	0	0	0	0	0	0	0	0	0	0	0	0	0	0	4.46e-05	0	0	0	0	0	0	0	0	0	0	0
Mobilicoccus	0	0	0	0	0	0	0	0	0	0	0	0	0	0	0	0	0	6.7e-05	0	0	0	0	0	0	0	0	0	0	0	0	0	0	0	0	0	0	0	0	0	0	0	0	0	0	0	0	0	0	0
Jonesia	0	0	0	0	0	0	0	0	0	0	0	0	0	0	0	0	0	0	0	0	0	0	0	0	0	0	0	0	0	0	0	0	0	0	0	0	0	0	0	0	0	0	0	0	0	0	0	0	0
Pseudarthrobacter	0	0	0	0	0	0	0	0	0	0	0	0	0	0	0	0	0	0	0	0	0	0	0	0	0	0	0	0	0	0	0	0	0	0	0	0	0	0	0	0	0	0	0	0	0	0	0	0	0
Denitromonas	0	0	0	0	0	0	0	0	0	0	0	0	0	0	0	0	0	0	0	0	0	0	0	0	0	0	0	0	0	0	0	0	0	0	0	0	0	0	0	0	0	0	0	0	0	0	0	0	0
Clostridium_sensu_stricto_3	0	0	0	0	0	0	0	0	0	0	0	0	0	0	0	0	0	0	0	0	0	0	0	0	6.7e-05	0	0	0	0	0	0	0	0	0	0	0	0	0	0	0	0	0	0	0	0	0	0	0	0
Gemmata	0	0	0	0	0	0	0	0	0	0	0	0	0	0	0	0	0	0	0	0	0	0	0	0	0	0	0	0	0	0	0	0	0	0	0	0	0	6.7e-05	0	0	0	0	0	0	0	0	0	0	0
Kingella	0	0	0	0	0	0	0	0	0	0	0	0	0	0	0	0	0	0	0	0	0	0	0	0	0	0	0	0	0	0	0	0	0	0	0	0	0	0	0	0	0	0	0	0	0	0	0	0	0
oc32	0	0	0	0	0	0	0	0	0	0	0	0	0	0	0	0	0	4.46e-05	0	0	0	0	0	0	0	0	0	6.7e-05	0	0	0	0	0	0	0	0	6.7e-05	0	0	0	0	0	0	0	0	0	0	0	0
Syner-01	0	0	0	0	0	0	0	0	0	0	0	0	0	0	0	0	0	0	0	0	0	0	0	0	0	0	0	0	0	0	0	0	0	0	0	0	0	0	0	0	0	0	0	0	0	0	0	0	0
Cerasicoccus	0	0	0	0	0	0	0	0	0	0	0	2.23e-05	0	0	0	0	0	0	0	0	0	0	0	0	0	0	0	0	0	0	0	2.23e-05	0	0	0	0	0	0	0	0	0	2.23e-05	0	0	0	0	0	0	0
Gibbsiella	0	0	0	0	0	0	0	0	0	0	0	0	0	0	0	0	0	0	0	0	0	0	0	0	0	0	0	0	0	0	0	0	0	0	0	0	0	0	0	0	0	0	0	0	0	0	0	0	0
unidentified_Gastranaerophilales	0	0	0	0	0	0	0	0	0	0	0	0	0	0	0	0	0	0	0	0	0	0	0	0	0	0	0	0	0	0	0	0	0	0	0	0	0	0	0	0	0	0	0	0	0	0	0	0	0
Propionigenium	0	0	0	0	0	0	0	0	0	0	0	6.7e-05	0	0	0	0	0	0	0	0	0	0	0	0	0	0	0	0	0	0	0	0	0	0	0	0	0	0	0	0	0	0	0	0	0	0	0	0	0
Ornithobacterium	0	0	0	0	0	0	0	0	0	0	0	0	0	0	0	0	0	0	0	0	0	0	0	0	0	0	0	0	0	0	0	0	0	0	0	0	0	0	0	0	0	0	0	0	0	0	0	0	0
Methylobacter	0	0	0	0	0	0	0	0	0	0	0	0	0	0	0	0	0	0	0	0	0	0	0	0	0	0	0	0	0	0	0	0	0	0	0	0	0	0	0	0	0	0	0	0	0	0	0	0	0
unidentified_Arcobacteraceae	0	0	0	0	0	0	0	0	0	0	0	0	0	0	0	0	0	0	0	0	0	0	0	0	0	0	0	0	0	0	0	0	0	0	0	0	0	2.23e-05	0	0	0	0	0	0	0	0	0	0	0
Methylocella	0	0	0	0	0	0	0	0	0	0	0	0	0	0	0	0	0	0	0	0	0	0	0	0	0	0	0	0	0	0	0	6.7e-05	6.7e-05	0	0	0	0	2.23e-05	0	0	0	0	0	0	0	0	0	0	0
Anaerosolibacter	0	0	0	0	0	0	0	0	0	0	0	4.46e-05	0	0	0	0	0	0	0	0	0	0	0	0	0	0	0	0	0	0	0	0	0	0	0	0	0	0	0	0	0	0	0	0	0	0	0	0	0
Streptosporangium	0	0	0	0	0	0	0	0	0	0	0	0	0	0	0	0	0	0	0	0	0	0	0	0	0	0	0	0	0	0	0	0	0	0	0	0	0	0	0	0	0	0	0	0	0	0	4.46e-05	0	0
unidentified_Microscillaceae	0	0	0	0	0	0	0	0	0	0	0	0	0	0	0	0	0	0	0	0	0	0	0	0	0	0	0	0	0	0	0	0	0	0	0	0	0	0	0	0	0	0	0	0	0	0	0	0	0
unidentified_Beijerinckiaceae	0	0	0	0	0	0	0	0	0	0	0	0	0	0	0	0	0	0	0	0	0	0	0	0	0	0	0	4.46e-05	0	0	0	0	0	0	0	0	0	0	0	0	0	0	0	0	0	0	0	0	0
Oxalobacter	0	0	0	0	0	0	0	0	0	0	0	0	0	0	0	0	0	0	0	0	0	0	0	0	0	0	0	0	0	0	0	0	0	0	0	0	4.46e-05	0	0	0	0	0	0	0	0	0	0	0	0
Neptunomonas	0	0	0	0	0	0	0	0	0	0	0	0	0	0	0	0	0	0	0	0	0	0	0	0	0	0	0	0	0	0	0	0	0	0	0	0	4.46e-05	0	0	0	0	0	0	0	0	0	0	0	0
Bartonella	0	0	0	0	0	0	0	0	0	0	0	0	0	0	0	0	0	0	0	0	0	0	0	0	0	0	0	0	0	0	0	0	0	0	0	0	0	0	0	0	0	0	0	0	0	0	0	0	0
JCM_18997	0	0	0	0	0	0	0	0	0	0	0	0	0	0	0	0	0	0	0	0	0	0	0	0	4.46e-05	0	0	0	0	0	0	0	0	0	0	0	0	0	0	0	0	0	0	0	0	0	0	0	0
Ercella	0	0	0	0	0	0	0	0	0	0	0	0	0	0	0	0	0	0	0	0	0	0	0	0	0	0	0	0	0	0	0	0	0	0	0	0	0	0	0	0	0	0	0	0	0	0	0	0	0
TPD-58	0	0	0	0	0	0	0	0	0	0	0	0	0	0	0	0	0	0	0	0	0	0	0	0	0	0	0	0	0	0	0	0	4.46e-05	0	0	0	0	0	0	0	0	0	0	0	0	0	0	0	0
Silicimonas	0	0	0	0	0	0	0	0	0	0	0	0	0	0	0	0	0	0	0	0	0	0	0	0	0	0	0	0	0	0	0	4.46e-05	0	0	0	0	0	0	0	0	0	0	0	0	0	0	0	0	0
Candidatus_Aquirestis	0	0	0	0	0	0	0	0	0	0	0	0	0	0	0	0	0	0	0	0	0	0	0	0	0	0	0	0	0	0	0	0	0	0	0	0	0	0	0	0	0	0	0	0	0	0	0	0	0
Parasphingopyxis	0	0	0	0	0	0	0	0	0	0	0	4.46e-05	0	0	0	0	0	0	0	0	0	0	0	0	0	0	0	2.23e-05	0	0	0	0	0	0	0	0	0	0	0	0	0	0	0	0	0	0	0	0	0
Desulfococcus	0	0	0	0	0	0	0	0	0	0	0	4.46e-05	0	0	0	0	0	0	0	0	0	0	0	0	0	0	0	0	0	0	0	0	0	0	0	0	0	0	0	0	0	0	0	0	0	0	0	0	0
Pir4_lineage	0	0	0	0	0	0	0	0	0	0	0	0	0	0	0	0	0	0	0	0	0	0	0	0	0	0	0	0	0	0	0	0	0	0	0	0	0	0	0	0	0	0	0	0	0	0	0	0	0
Schwartzia	4.46e-05	0	0	0	0	0	0	0	0	0	0	0	0	0	0	0	0	0	0	0	0	0	0	0	0	0	0	0	0	0	0	0	0	0	0	0	0	0	0	0	0	0	0	0	0	0	0	0	0
Saccharomonospora	0	0	0	0	0	0	0	0	0	0	0	0	0	0	0	0	0	0	0	0	0	0	0	0	0	0	0	0	0	0	0	0	0	0	0	0	0	0	0	0	0	0	0	0	0	0	0	0	0
A2	0	0	0	0	0	0	0	0	0	0	0	0	0	0	0	0	0	0	0	0	0	0	0	0	0	0	0	4.46e-05	0	0	0	0	0	0	0	0	0	0	0	0	0	0	0	0	0	0	0	0	0
unidentified_Lineage_IV	0	0	0	0	0	0	0	0	0	0	0	0	0	0	0	0	0	0	0	0	0	0	0	0	0	0	0	0	0	0	0	0	0	0	0	0	4.46e-05	0	0	0	0	0	0	0	0	0	0	0	0
unidentified_PS1_clade	0	0	0	0	0	0	0	0	0	0	0	0	0	0	0	0	0	4.46e-05	0	0	0	0	0	0	0	0	0	0	0	0	0	0	0	0	0	0	0	0	0	0	0	0	0	0	0	0	0	0	0
Rhodopseudomonas	0	0	0	0	0	0	0	0	4.46e-05	0	0	0	0	0	0	0	0	0	0	0	0	0	0	0	0	0	0	0	0	0	0	0	0	0	0	0	0	0	0	0	0	0	0	0	0	0	0	0	0
Laribacter	0	0	0	0	0	0	0	0	0	0	0	0	0	0	0	0	0	0	0	0	0	0	0	0	0	0	0	0	0	0	0	0	0	0	0	0	0	0	0	0	0	0	0	0	0	0	0	0	0
Cephaloticoccus	0	0	0	0	0	0	0	0	0	0	0	0	0	0	0	0	0	0	0	0	0	0	0	0	0	0	0	0	0	0	0	0	0	0	0	0	0	0	0	0	0	0	0	0	0	0	0	0	0
Rufibacter	0	0	0	0	0	0	0	0	0	0	0	0	0	0	0	0	0	0	0	0	0	0	0	0	0	0	0	0	0	0	0	0	0	0	0	0	4.46e-05	0	0	0	0	0	0	0	0	0	0	0	0
Candidatus_Chloroploca	0	0	0	0	0	0	0	0	0	0	0	0	0	0	0	0	0	0	0	0	0	0	0	0	0	0	0	0	0	0	0	0	0	0	0	0	0	0	0	0	0	0	0	0	0	0	0	0	0
Chloronema	0	0	0	0	0	0	0	0	0	0	0	0	0	0	0	0	0	0	0	0	0	0	0	0	0	0	0	4.46e-05	0	0	0	0	0	0	0	0	0	0	0	0	0	0	0	0	0	0	0	0	0
Sneathiella	0	0	0	0	0	0	0	0	0	0	0	0	0	0	0	0	0	0	0	0	0	0	0	0	0	0	0	0	0	0	0	0	0	0	0	0	0	4.46e-05	0	0	0	0	0	0	0	0	0	0	0
Gulosibacter	0	0	0	0	0	0	0	0	0	0	0	0	0	0	0	0	0	0	0	0	0	0	0	0	0	0	0	0	0	0	0	0	0	0	0	0	0	0	0	0	0	0	0	0	0	0	0	0	0
Microcystis_PCC-7914	0	0	0	0	0	0	0	0	0	0	0	0	0	0	0	0	0	0	0	0	0	0	0	0	0	0	0	0	0	0	0	0	0	0	0	0	0	0	0	0	0	0	0	0	0	0	0	0	0
Catalinimonas	0	0	0	0	0	0	0	0	0	0	0	0	0	0	0	0	0	4.46e-05	0	0	0	0	0	0	0	0	0	0	0	0	0	0	0	0	0	0	0	0	0	0	0	0	0	0	0	0	0	0	0
Desulfohalotomaculum	0	0	0	0	0	0	0	0	0	0	0	0	0	0	0	0	0	0	0	0	0	0	0	0	0	0	0	4.46e-05	0	0	0	0	0	0	0	0	0	0	0	0	0	0	0	0	0	0	0	0	0
Oryzihumus	0	0	0	0	0	0	0	0	0	0	0	0	0	0	0	0	0	0	0	0	0	0	0	0	0	0	0	0	0	0	0	0	0	0	0	0	0	0	0	0	0	0	0	0	0	0	0	0	0
Thioalkalispira-Sulfurivermis	0	0	0	0	0	0	0	0	0	0	0	0	0	0	0	0	0	0	0	0	0	0	0	0	0	0	0	0	0	0	0	0	0	0	0	0	0	0	0	0	0	0	0	0	0	0	0	0	0
Jeotgalibaca	0	0	0	0	0	0	0	0	0	0	0	0	0	0	0	0	0	0	0	0	0	0	0	0	0	0	0	0	0	0	0	0	0	0	0	0	0	0	0	0	0	0	0	0	0	0	0	0	0
unidentified_Rhodospirillales	0	0	0	0	0	0	0	0	0	0	0	0	0	0	0	0	0	0	0	0	0	0	0	0	0	0	0	0	4.46e-05	0	0	0	0	0	0	0	0	0	0	0	0	0	0	0	0	0	0	0	0
Verticiella	0	0	0	0	0	0	0	0	0	0	0	4.46e-05	0	0	0	0	0	0	0	0	0	0	0	0	2.23e-05	0	0	0	0	0	0	0	0	0	0	0	0	0	0	0	0	0	0	0	0	0	0	0	0
AKYG587	0	0	0	0	0	0	0	0	0	0	0	0	0	0	0	0	0	0	0	0	0	0	0	0	0	0	0	0	0	0	0	0	0	0	0	0	0	0	0	0	0	0	0	0	0	0	0	0	0
Confluentibacter	0	0	0	0	0	0	0	0	0	0	0	0	0	0	0	0	0	0	0	0	0	0	0	0	0	0	0	0	0	0	0	0	0	0	0	0	0	0	0	0	0	0	0	0	0	0	0	0	0
Temperatibacter	0	0	0	0	0	0	0	0	0	0	0	4.46e-05	0	0	0	0	0	0	0	0	0	0	0	0	0	0	0	2.23e-05	0	0	0	0	0	0	0	0	0	0	0	0	0	0	0	0	0	0	0	0	0
Johnsonella	0	0	0	0	0	0	0	0	0	0	0	0	0	0	0	0	0	0	0	0	0	0	0	0	0	0	0	0	0	0	0	2.23e-05	0	0	0	0	0	0	0	0	0	0	0	0	0	0	0	0	0
Vulgatibacter	0	0	0	0	0	0	0	0	0	0	0	0	0	0	0	0	0	0	0	0	0	0	0	0	0	0	0	0	0	0	0	0	0	0	0	0	0	0	0	0	0	0	0	0	4.46e-05	0	0	0	0
unidentified_JG30-KF-AS9	0	0	0	0	0	0	0	0	0	0	0	0	0	0	0	0	0	0	0	0	0	0	0	0	0	0	0	0	0	0	0	0	0	0	0	0	4.46e-05	0	0	0	0	0	0	0	0	0	0	0	0
Marine_Methylotrophic_Group_2	0	0	0	0	0	0	0	0	0	0	0	0	0	0	0	0	0	0	0	0	0	0	0	0	0	0	0	0	0	0	0	0	0	0	0	0	0	4.46e-05	0	0	0	0	0	0	0	0	0	0	0
unidentified_Thiotrichaceae	0	0	0	0	0	0	0	0	0	0	0	4.46e-05	0	0	0	0	0	4.46e-05	0	0	0	0	0	0	0	0	0	0	0	0	0	0	0	0	0	0	2.23e-05	0	0	0	0	0	0	0	0	0	0	0	0
Cyclobacterium	0	0	0	0	0	0	0	0	0	0	0	0	0	0	0	0	0	0	0	0	0	0	0	4.46e-05	0	0	0	0	0	0	0	0	0	0	0	0	0	0	0	0	0	0	0	0	0	0	0	0	0
Methylocaldum	0	0	0	0	0	0	0	0	0	0	0	0	0	0	0	0	0	0	0	0	0	0	0	0	0	0	0	0	0	0	0	0	0	0	0	0	0	0	0	0	0	0	0	0	0	0	0	0	0
Oceanobacter	0	0	0	0	0	0	0	0	0	0	0	0	0	0	0	0	0	0	0	0	0	0	0	0	0	0	0	0	0	0	0	0	0	0	0	0	0	0	0	0	0	0	0	0	0	0	0	0	0
Alterococcus	0	0	0	0	0	0	0	0	0	0	0	0	0	0	0	0	0	0	0	0	0	0	0	0	0	0	0	0	0	0	0	0	0	0	0	0	0	0	0	0	0	0	0	0	0	0	0	0	0
Aneurinibacillus	0	0	0	0	0	0	0	0	0	0	0	0	0	0	0	0	0	0	0	0	0	0	0	0	0	0	0	0	0	0	0	4.46e-05	0	0	0	0	0	0	0	0	0	0	0	0	0	0	0	0	0
Desulfotalea	0	0	0	0	0	0	0	0	0	0	0	2.23e-05	0	0	0	0	0	0	0	0	0	0	0	0	0	0	0	0	0	0	0	0	0	0	0	0	0	0	0	0	0	4.46e-05	0	0	0	0	0	0	0
Flindersiella	0	0	0	0	0	0	0	0	0	0	0	0	0	0	0	0	0	0	0	0	0	0	0	0	0	0	0	0	0	0	0	0	0	0	0	0	0	0	0	0	0	0	0	0	0	0	0	0	0
unidentified_Clostridiaceae	0	0	0	0	0	0	0	0	0	0	0	0	0	0	0	0	0	0	0	0	0	0	0	0	0	0	0	4.46e-05	0	0	0	0	0	0	0	0	0	0	0	0	0	0	0	0	0	0	0	0	0
HSB_OF53-F07	0	0	0	0	0	0	0	0	0	0	0	0	0	0	0	0	0	0	0	0	0	0	0	0	0	0	0	0	0	0	0	0	0	0	0	0	0	0	0	0	0	0	0	0	0	0	0	0	0
Jannaschia	0	0	0	0	0	0	0	0	0	0	0	4.46e-05	0	0	0	0	0	0	0	0	0	0	0	0	0	0	0	0	0	0	0	0	0	0	0	0	0	0	0	0	0	0	0	0	0	0	0	0	0
Deferrisoma	0	0	0	0	0	0	0	0	0	0	0	2.23e-05	0	0	0	0	0	0	0	0	0	0	0	0	0	0	0	0	0	2.23e-05	0	4.46e-05	0	0	0	0	0	0	0	0	0	0	0	0	0	0	0	0	0
unidentified_Sphingomonadaceae	0	0	0	0	0	0	0	0	0	0	0	0	0	0	0	0	0	0	0	0	0	0	0	0	0	0	0	0	0	0	0	0	0	0	0	0	0	0	0	0	0	0	0	0	0	0	0	0	0
Thermobispora	0	0	0	0	0	0	0	0	0	0	0	0	0	0	0	0	0	0	0	0	0	0	0	0	0	0	0	0	0	0	0	0	0	0	0	0	0	0	0	0	0	0	0	0	0	0	0	0	0
LCP-80	0	0	0	0	0	0	0	0	0	0	0	0	0	0	0	0	0	0	0	0	0	0	0	0	0	0	0	0	0	0	0	4.46e-05	0	0	0	0	0	0	0	0	0	0	0	0	0	0	0	0	0
Dehalococcoides	0	0	0	0	0	0	0	0	0	0	0	0	0	0	0	0	0	0	0	0	0	0	0	4.46e-05	0	0	0	0	0	0	0	0	0	0	0	0	0	0	0	0	0	0	0	0	0	0	0	0	0
Cnuella	0	0	0	0	0	0	0	0	0	0	0	0	0	0	0	0	0	0	0	0	0	0	0	0	4.46e-05	0	0	0	0	0	0	0	0	0	0	0	0	0	0	0	0	0	0	0	0	0	0	0	0
Elioraea	0	0	0	0	0	0	0	0	0	0	0	0	0	0	0	0	0	0	0	0	0	0	0	0	0	0	0	0	0	0	0	0	0	0	0	0	0	0	0	0	0	0	0	0	0	0	0	0	0
Alkanindiges	0	0	0	0	0	0	0	0	0	0	0	0	0	0	0	0	0	0	0	0	0	0	0	0	0	0	0	0	0	0	0	0	0	0	0	0	0	0	0	0	0	0	0	0	0	0	0	0	0
unidentified_Nitrincolaceae	0	0	0	0	0	0	0	0	0	0	0	4.46e-05	0	0	0	0	0	0	0	0	0	0	0	0	0	0	0	0	0	0	0	0	0	0	0	0	0	0	0	0	0	0	0	0	0	0	0	0	0
unidentified_Latescibacterota	0	0	0	0	0	0	0	0	0	0	0	4.46e-05	0	0	0	0	0	0	0	0	0	0	0	0	0	0	0	0	0	0	0	0	0	0	0	0	0	0	0	0	0	0	0	0	0	0	0	0	0
Sporocytophaga	0	0	0	0	0	0	0	0	0	0	0	0	0	0	0	0	0	4.46e-05	0	0	0	0	0	0	0	0	0	0	0	0	0	0	0	0	0	0	0	0	0	0	0	0	0	0	0	0	0	0	0
Oscillatoria_SAG_1459-8	0	0	0	0	0	0	0	0	0	0	0	0	0	0	0	0	0	0	0	0	0	0	0	0	0	0	0	0	0	0	0	0	0	0	0	0	0	0	0	0	0	0	0	0	0	0	0	0	0
Buchnera	0	0	0	0	0	0	0	0	0	0	0	0	0	0	0	0	0	0	0	0	0	0	0	0	0	0	0	0	0	0	0	0	0	0	0	0	0	0	0	0	0	0	0	0	0	0	0	0	0
MSBL7	0	0	0	0	0	0	0	0	0	0	0	0	0	0	0	0	0	0	0	0	0	0	0	0	0	0	0	4.46e-05	0	0	0	0	0	0	0	0	0	0	0	0	0	0	0	0	0	0	0	0	0
Desulfatiglans	0	0	0	0	0	0	0	0	0	0	0	0	0	0	0	0	0	0	0	0	0	0	0	0	0	0	0	2.23e-05	0	0	0	0	0	0	0	0	0	4.46e-05	0	0	0	0	0	0	0	0	0	0	0
Amphibacillus	0	0	0	0	0	0	0	0	0	0	0	0	0	0	0	0	0	0	0	0	0	0	0	0	0	0	0	0	0	0	0	0	0	0	0	0	0	0	0	0	0	0	0	0	0	0	0	0	0
Fibrobacter	0	0	0	0	0	0	0	0	0	0	0	0	0	0	0	0	0	0	0	0	0	0	0	0	0	0	0	0	0	0	0	0	0	0	0	0	0	0	0	0	0	0	0	0	0	0	0	0	0
BSV13	0	0	0	0	0	0	0	0	0	0	0	4.46e-05	0	0	0	0	0	0	0	0	0	0	0	0	0	0	0	0	0	0	0	0	0	0	0	0	0	0	0	0	0	0	0	0	0	0	0	0	0
Arcanobacterium	0	0	0	0	0	0	0	0	0	0	0	0	0	0	0	0	0	0	0	0	0	0	0	0	0	0	0	0	0	0	0	0	0	0	0	0	0	0	0	0	0	0	0	0	0	0	4.46e-05	0	0
Aliicoccus	0	0	0	0	0	0	0	0	0	0	0	4.46e-05	0	0	0	0	0	0	0	0	0	0	0	0	0	0	0	0	0	0	0	0	0	0	0	0	0	0	0	0	0	0	0	0	0	0	0	0	0
Lewinella	0	0	0	0	0	0	0	0	0	0	0	0	0	0	0	0	0	0	0	0	0	0	0	0	0	0	0	0	0	0	0	0	0	0	0	0	2.23e-05	0	0	0	0	0	0	0	0	0	0	0	0
Opitutus	0	0	0	0	0	0	0	0	0	0	0	0	0	0	0	0	0	0	0	0	0	0	0	0	0	0	0	0	0	0	0	0	0	0	0	0	0	0	0	0	0	0	0	0	0	0	0	0	0
Aureisphaera	0	0	0	0	0	0	0	0	0	0	0	0	0	0	0	0	0	4.46e-05	0	0	0	0	0	0	0	0	0	0	0	0	0	0	0	0	0	0	0	0	0	0	0	0	0	0	0	0	0	0	0
Algiphilus	0	0	0	0	0	0	0	0	0	0	0	0	0	0	0	0	0	0	0	0	0	0	0	0	0	0	0	0	0	0	0	0	0	0	0	0	0	0	0	0	0	0	0	0	0	0	0	0	0
Clostridium_sensu_stricto_13	0	0	0	0	0	0	0	0	0	0	0	0	0	0	0	0	0	4.46e-05	0	0	0	0	0	0	0	0	0	0	0	0	0	0	0	0	0	0	0	0	0	0	0	0	0	0	0	0	0	0	0
Mailhella	0	0	0	0	0	0	0	0	0	0	0	0	0	0	0	0	0	0	0	0	0	0	0	0	0	0	0	0	0	0	0	0	0	0	0	0	0	0	0	0	0	0	0	0	0	0	0	0	0
Mariprofundus	0	0	0	0	0	0	0	0	0	0	0	4.46e-05	0	0	0	0	0	0	0	0	0	0	0	0	0	0	0	4.46e-05	0	0	0	0	0	0	0	0	0	0	0	0	0	0	0	0	0	0	0	0	0
Spirochaeta_2	0	0	0	0	0	0	0	0	0	0	0	0	0	0	0	0	0	4.46e-05	0	0	0	0	0	0	0	0	0	0	0	0	0	0	0	0	0	0	0	4.46e-05	0	0	0	0	0	0	0	0	0	0	0
2024-02-21	0	0	0	0	0	0	0	0	0	0	0	0	0	0	0	0	0	0	0	0	0	0	0	0	0	0	0	0	0	0	0	0	0	0	0	0	0	0	0	0	0	0	0	0	0	0	0	0	0
Sporanaerobacter	0	0	0	0	0	0	0	0	0	0	0	0	0	0	0	0	0	0	0	0	0	0	0	0	0	0	0	0	0	0	0	0	0	0	0	0	0	0	0	0	0	0	0	0	0	0	0	0	0
Nisaea	0	0	0	0	0	0	0	0	0	0	0	2.23e-05	0	0	0	0	0	4.46e-05	0	0	0	0	0	0	0	0	0	0	0	0	0	0	0	0	0	0	0	0	0	0	0	0	0	0	0	0	0	0	0
unidentified_AB1	0	0	0	0	0	0	0	0	0	0	0	0	0	0	0	0	0	0	0	0	0	0	0	0	0	0	0	0	0	0	0	0	0	0	0	0	0	4.46e-05	0	0	0	0	0	0	0	0	0	0	0
unidentified_Vibrionaceae	0	0	0	0	0	0	0	0	0	0	0	0	0	0	0	0	0	0	0	0	0	0	0	0	0	0	0	4.46e-05	0	0	0	0	0	0	0	0	0	0	0	0	0	0	0	0	0	0	0	0	0
Actinophytocola	0	0	0	0	0	0	0	0	0	0	0	0	0	0	0	0	0	0	0	0	0	0	0	0	0	0	0	4.46e-05	0	0	0	0	0	0	0	0	0	0	0	0	0	0	0	0	0	0	0	0	0
unidentified_OLB14	0	0	0	0	0	0	0	0	0	0	0	0	0	0	0	0	0	0	0	0	0	0	0	0	0	0	0	0	0	0	0	0	0	0	0	0	0	0	0	0	0	0	0	0	0	0	0	0	0
Propionicicella	0	0	0	0	0	0	0	0	0	0	0	0	0	0	0	0	0	0	0	0	0	0	0	0	0	0	0	0	0	0	0	4.46e-05	0	0	0	0	0	0	0	0	0	0	0	0	0	0	0	0	0
Microbulbifer	0	0	0	0	0	0	0	0	0	0	0	4.46e-05	0	0	0	0	0	0	0	0	0	0	0	0	0	0	0	0	0	0	0	0	0	0	0	0	0	0	0	0	0	0	0	0	0	0	0	0	0
Denitratisoma	0	0	0	0	0	0	0	0	0	0	0	0	0	0	0	0	0	0	0	0	0	0	0	0	0	0	0	0	0	0	0	0	0	0	0	0	0	0	0	0	0	0	0	0	0	0	0	0	0
Candidatus_Hepatoplasma	0	0	0	0	0	0	0	0	0	0	0	0	0	0	0	0	0	0	0	0	0	2.23e-05	0	0	0	0	0	0	0	0	0	0	0	0	0	0	0	0	0	0	0	0	0	0	0	0	0	0	0
Haloactinopolyspora	0	0	0	0	0	0	0	0	0	0	0	0	0	0	0	0	0	0	0	0	0	0	0	0	0	0	0	0	0	0	0	0	0	0	0	0	0	4.46e-05	0	0	0	0	0	0	0	0	0	0	0
Histophilus	0	0	0	0	0	0	0	0	0	0	0	0	0	0	0	0	0	0	0	0	0	0	0	0	0	0	0	0	0	0	0	0	0	0	0	0	0	0	0	0	0	0	0	0	0	0	0	0	0
Pseudorhodoferax	0	0	0	0	0	0	0	0	0	0	0	0	0	0	0	0	0	4.46e-05	0	0	0	0	0	0	0	0	0	0	0	0	0	0	0	0	0	0	0	0	0	0	0	0	0	0	0	0	0	0	0
Postechiella	0	0	0	0	0	0	0	0	0	0	0	0	0	0	0	0	0	0	0	0	0	0	0	0	0	0	0	0	0	0	0	0	0	4.46e-05	0	0	0	0	0	0	0	0	0	0	0	0	0	0	0
Pleurocapsa_PCC-7319	0	0	0	0	0	0	0	0	0	0	0	0	0	0	0	0	0	0	0	0	0	0	0	0	0	0	0	0	0	0	0	0	0	0	0	0	0	0	0	0	0	0	0	0	0	0	0	0	0
Desulfofrigus	0	0	0	0	0	0	0	0	0	0	0	0	0	0	0	0	0	0	0	0	0	0	0	0	0	0	0	0	0	0	0	0	0	0	0	0	4.46e-05	0	0	0	0	0	0	0	0	0	0	0	0
Kordiimonas	0	0	0	0	0	0	0	0	0	0	0	0	0	0	0	0	0	4.46e-05	0	0	0	0	0	0	0	0	0	0	0	0	0	2.23e-05	0	0	0	0	0	0	0	0	0	0	0	0	0	0	0	0	0
Liquorilactobacillus	0	0	0	0	0	0	0	0	0	0	0	0	0	0	0	0	0	0	0	0	0	0	0	0	0	0	0	0	0	0	0	0	0	0	0	0	0	0	0	0	0	0	0	0	0	0	0	0	0
Marinospirillum	0	0	0	0	0	0	0	0	0	0	0	0	0	0	0	0	0	0	0	0	0	0	0	0	0	0	0	0	0	0	0	0	0	0	0	0	4.46e-05	2.23e-05	0	0	0	0	0	0	0	0	0	0	0
Thalassolituus	0	0	0	0	0	0	0	0	0	0	0	0	0	0	0	0	0	0	0	0	0	0	0	0	0	0	0	0	0	0	0	0	0	0	0	0	0	0	0	0	0	0	0	0	0	0	0	0	0
Cereibacter	0	0	0	0	0	0	0	0	0	0	0	4.46e-05	0	0	0	0	0	0	0	0	0	0	0	0	0	0	0	0	0	0	0	0	0	0	0	0	0	0	0	0	0	0	0	0	0	0	0	0	0
Roseimicrobium	0	0	0	0	0	0	0	0	0	0	0	0	0	0	0	0	0	0	0	0	0	0	0	0	0	0	0	0	0	0	0	0	0	0	0	0	0	0	0	0	0	0	0	0	0	0	0	0	0
Tagaea	0	0	0	0	0	0	0	0	0	0	0	0	0	0	0	0	0	0	0	0	0	0	0	0	0	0	0	0	0	0	0	0	0	0	0	0	0	0	0	0	0	0	0	0	0	0	0	0	0
unidentified_ML635J-40_aquatic_group	0	0	0	0	0	0	0	0	0	0	0	0	0	0	0	0	0	0	0	0	0	0	0	0	0	0	0	0	0	0	0	0	0	0	0	0	0	0	0	0	0	0	0	0	0	0	0	0	0
Desulfatitalea	0	0	0	0	0	0	0	0	0	0	0	0	0	0	0	0	0	0	0	0	0	0	0	0	0	0	0	0	0	0	0	2.23e-05	0	0	0	0	0	0	0	0	0	0	0	0	0	0	0	0	0
Neptuniibacter	0	0	0	0	0	0	0	0	0	0	0	2.23e-05	0	0	0	0	0	0	0	0	0	0	0	0	0	0	0	0	0	0	0	0	0	0	0	0	0	0	0	0	0	0	0	0	0	0	0	0	0
Tychonema_CCAP_1459-11B	0	0	0	0	0	0	0	0	0	0	0	2.23e-05	0	0	0	0	0	0	0	0	0	0	0	0	0	0	0	0	0	0	0	0	0	0	0	0	0	0	0	0	0	0	0	0	0	0	0	0	0
MSBL3	0	0	0	0	0	0	0	0	0	0	0	0	0	0	0	0	0	0	0	0	0	0	0	0	0	0	0	2.23e-05	0	0	0	0	0	0	0	0	0	2.23e-05	0	0	0	0	0	0	0	0	0	0	0
Laceyella	0	0	0	0	0	0	0	0	0	0	0	0	0	0	0	0	0	0	0	0	0	0	0	0	0	0	0	2.23e-05	0	0	0	0	0	0	0	0	0	0	0	0	0	0	0	0	0	0	0	0	0
Lutispora	0	0	0	0	0	0	0	0	0	0	0	0	0	0	0	0	0	0	0	0	0	0	0	0	0	0	0	0	0	0	0	0	0	0	0	0	0	0	0	0	0	2.23e-05	0	0	0	0	0	0	0
Gottschalkia	0	0	0	0	0	0	0	0	0	0	0	0	0	0	0	0	0	0	0	0	0	0	0	0	0	0	0	2.23e-05	0	0	0	0	0	0	0	0	0	0	0	0	0	0	0	0	0	0	0	0	0
Acanthopleuribacter	0	0	0	0	0	0	0	0	0	0	0	2.23e-05	0	0	0	0	0	0	0	0	0	0	0	0	0	0	0	0	0	0	0	0	0	0	0	0	0	0	0	0	0	0	0	0	0	0	0	0	0
Proteocatella	0	0	0	0	0	0	0	0	0	0	0	2.23e-05	0	0	0	0	0	0	0	0	0	0	0	0	0	0	0	0	0	0	0	0	0	0	0	0	0	0	0	0	0	0	0	0	0	0	0	0	0
Octadecabacter	0	0	0	0	0	0	0	0	0	0	0	2.23e-05	0	0	0	0	0	0	0	0	0	0	0	0	0	0	0	0	0	0	0	0	0	0	0	0	0	0	0	0	0	0	0	0	0	0	0	0	0
Dethiosulfatibacter	0	0	0	0	0	0	0	0	0	0	0	0	0	0	0	0	0	0	0	0	0	0	0	0	0	0	0	0	0	0	0	0	0	0	0	0	2.23e-05	0	0	0	0	0	0	0	0	0	0	0	0
Hydrogenovibrio	0	0	0	0	0	0	0	0	0	0	0	0	0	0	0	0	0	0	0	0	0	0	0	0	0	0	0	0	0	0	0	0	0	0	0	0	2.23e-05	0	0	0	0	0	0	0	0	0	0	0	0
Saccharothrix	0	0	0	0	0	0	0	0	0	0	0	0	0	0	0	0	0	0	0	0	0	0	0	0	0	0	0	2.23e-05	0	0	0	0	0	0	0	0	0	0	0	0	0	0	0	0	0	0	0	0	0
Varunaivibrio	0	0	0	0	0	0	0	0	0	0	0	0	0	0	0	0	0	2.23e-05	0	0	0	0	0	0	0	0	0	0	0	0	0	0	0	0	0	0	0	0	0	0	0	0	0	0	0	0	0	0	0
Tundrisphaera	0	0	0	0	0	0	0	0	0	0	0	0	0	0	0	0	0	0	0	0	0	0	0	0	2.23e-05	0	0	0	0	0	0	0	0	0	0	0	0	0	0	0	0	0	0	0	0	0	0	0	0
Ferrovum	0	0	0	0	0	0	0	0	0	0	0	0	0	0	0	0	0	0	0	0	0	0	0	0	0	0	0	0	0	0	0	2.23e-05	0	0	0	0	0	0	0	0	0	0	0	0	0	0	0	0	0
Geobacter	0	0	0	0	0	0	0	0	0	0	0	0	0	0	0	0	0	0	0	0	0	0	0	0	0	0	0	0	0	2.23e-05	0	0	0	0	0	0	0	0	0	0	0	0	0	0	0	0	0	0	0
Holdemania	0	0	0	0	0	0	0	0	0	0	0	0	0	0	0	0	0	0	0	0	0	0	0	0	0	0	0	0	0	0	0	0	0	0	0	0	0	0	0	0	0	2.23e-05	0	0	0	0	0	0	0
Salipaludibacillus	0	0	0	0	0	0	0	0	0	0	0	0	0	0	0	0	0	0	0	0	0	0	0	0	0	0	0	0	0	0	0	0	0	0	0	0	0	0	0	0	0	0	0	0	0	0	0	0	0
Candidatus_Spiroplasma	0	0	0	0	0	0	0	0	0	0	0	0	0	0	0	0	0	0	0	0	0	0	0	0	0	0	0	0	0	0	0	0	0	0	0	0	0	0	0	0	0	0	0	0	2.23e-05	0	0	0	0
Leptospirillum	0	0	0	0	0	0	0	0	0	0	0	0	0	0	0	0	0	0	0	0	0	0	0	0	0	0	0	0	0	0	0	0	0	0	0	0	0	0	0	0	0	2.23e-05	0	0	0	0	0	0	0
Flaviflexus	0	0	0	0	0	0	0	0	0	0	0	0	0	0	0	0	0	0	0	0	0	0	0	0	0	0	0	0	0	0	0	0	0	0	0	0	0	0	0	0	0	0	0	0	0	0	0	0	0
OLB17	0	0	0	0	0	0	0	0	0	0	0	0	0	0	0	0	0	0	0	0	0	0	0	0	0	0	0	0	2.23e-05	0	0	0	0	0	0	0	0	0	0	0	0	0	0	0	0	0	0	0	0
Chitinophaga	0	0	0	0	0	0	0	0	0	0	0	0	0	0	0	0	0	0	0	0	0	0	0	0	0	0	0	0	0	0	0	2.23e-05	0	0	0	0	0	0	2.23e-05	0	0	0	0	0	0	0	0	0	0
Desulfobacterium	0	0	0	0	0	0	0	0	0	0	0	0	0	0	0	0	0	0	0	0	0	0	0	0	0	0	0	0	0	0	0	0	0	0	0	0	2.23e-05	0	0	0	0	0	0	0	0	0	0	0	0
Thalassobaculum	0	0	0	0	0	0	0	0	0	0	0	0	0	0	0	0	0	0	0	0	0	0	0	0	0	0	0	0	0	0	0	0	0	0	0	0	2.23e-05	0	0	0	0	0	0	0	0	0	0	0	0
Eikenella	0	0	0	0	0	0	0	0	0	0	0	0	0	0	0	0	0	2.23e-05	0	0	0	0	0	0	0	0	0	0	0	0	0	0	0	0	0	0	0	0	0	0	0	0	0	0	0	0	0	0	0
Lamprocystis	0	0	0	0	0	0	0	0	0	0	0	0	0	0	0	0	0	0	0	0	0	0	0	0	0	0	0	0	0	0	0	0	0	0	0	0	0	2.23e-05	0	0	0	0	0	0	0	0	0	0	0
unidentified_Alteromonadaceae	0	0	0	0	0	0	0	0	0	0	0	0	0	0	0	0	0	0	0	0	0	0	0	0	0	0	0	0	0	0	0	0	0	0	0	0	2.23e-05	0	0	0	0	0	0	0	0	0	0	0	0
Antarcticibacterium	0	0	0	0	0	0	0	0	0	0	0	0	0	0	0	0	0	0	0	0	0	0	0	0	0	0	0	2.23e-05	0	0	0	0	0	0	0	0	0	0	0	0	0	0	0	0	0	0	0	0	0
Umboniibacter	0	0	0	0	0	0	0	0	0	0	0	2.23e-05	0	0	0	0	0	0	0	0	0	0	0	0	0	0	0	0	0	0	0	0	0	0	0	0	0	0	0	0	0	0	0	0	0	0	0	0	0
Robertkochia	0	0	0	0	0	0	0	0	0	0	0	0	0	0	0	0	0	0	0	0	0	0	0	0	0	0	0	0	0	0	0	0	0	0	0	0	2.23e-05	0	0	0	0	0	0	0	0	0	0	0	0
Geotalea	0	0	0	0	0	0	0	0	0	0	0	0	0	0	0	0	0	0	0	0	0	0	0	0	0	0	0	0	0	0	0	0	0	0	0	0	0	0	0	0	0	0	0	0	0	0	0	0	0
Candidatus_Scalindua	0	0	0	0	0	0	0	0	0	0	0	2.23e-05	0	0	0	0	0	0	0	0	0	0	0	0	0	0	0	0	0	0	0	0	0	0	0	0	0	0	0	0	0	0	0	0	0	0	0	0	0
Albimonas	0	0	0	0	0	0	0	0	0	0	0	0	0	0	0	0	0	0	0	0	0	0	0	0	0	0	0	2.23e-05	0	0	0	0	0	0	0	0	0	0	0	0	0	0	0	0	0	0	0	0	0
Euzebyella	0	0	0	0	0	0	0	0	0	0	0	2.23e-05	0	0	0	0	0	0	0	0	0	0	0	0	0	0	0	0	0	0	0	2.23e-05	0	0	0	0	0	0	0	0	0	0	0	0	0	0	0	0	0
Marine_Group_III	0	0	0	0	0	0	0	0	0	0	0	0	0	0	0	0	0	0	0	0	0	0	0	0	0	0	0	0	0	0	0	0	0	0	0	0	2.23e-05	0	0	0	0	0	0	0	0	0	0	0	0
[Agitococcus]_lubricus_group	0	0	0	0	0	0	0	0	0	0	0	0	0	0	0	0	0	0	0	0	0	0	0	0	0	0	0	0	0	0	0	0	0	0	0	0	0	0	0	0	0	0	0	0	0	0	0	0	0
Desulfocapsa	0	0	0	0	0	0	0	0	0	0	0	2.23e-05	0	0	0	0	0	0	0	0	0	0	0	0	0	0	0	0	0	0	0	0	0	0	0	0	2.23e-05	2.23e-05	0	0	0	0	0	0	0	0	0	0	0
Desulforhopalus	0	0	0	0	0	0	0	0	0	0	0	0	0	0	0	0	0	0	0	0	0	0	0	0	0	0	0	0	0	0	0	2.23e-05	0	0	0	0	0	0	0	0	0	0	0	0	0	0	0	0	0
unidentified_Caldilineaceae	0	0	0	0	0	0	0	0	0	0	0	0	0	0	0	0	0	0	0	0	0	0	0	0	0	0	0	0	0	0	0	0	0	0	0	0	0	0	0	0	0	0	0	0	0	0	0	0	0
Castellaniella	0	0	0	0	0	0	0	0	0	0	0	2.23e-05	0	0	0	0	0	0	0	0	0	0	0	0	0	0	0	0	0	0	0	0	0	0	0	0	0	2.23e-05	0	0	0	0	0	0	0	0	0	0	0
Caldithrix	0	0	0	0	0	0	0	0	0	0	0	0	0	0	0	0	0	0	0	0	0	0	0	0	0	0	0	0	0	0	0	0	0	0	0	0	0	2.23e-05	0	0	0	0	0	0	0	0	0	0	0
Geothermobacter	0	0	0	0	0	0	0	0	0	0	0	0	0	0	0	0	0	0	0	0	0	0	0	0	0	0	0	2.23e-05	0	0	0	0	0	0	0	0	0	0	0	0	0	0	0	0	0	0	0	0	0
unidentified_NRL2	0	0	0	0	0	0	0	0	0	0	0	2.23e-05	0	0	0	0	0	0	0	0	0	0	0	0	0	0	0	0	0	0	0	0	0	0	0	0	0	0	0	0	0	0	0	0	0	0	0	0	0
Aliterella	0	0	0	0	0	0	0	0	0	0	0	0	0	0	0	0	0	0	0	0	0	0	0	0	0	0	0	2.23e-05	0	0	0	0	0	0	0	0	0	0	0	0	0	0	0	0	0	0	0	0	0
Bernardetia	0	0	0	0	0	0	0	0	0	0	0	0	0	0	0	0	0	0	0	0	0	0	0	0	0	0	0	0	0	0	0	0	0	0	0	0	0	2.23e-05	0	0	0	0	0	0	0	0	0	0	0
Acidocella	0	0	0	0	0	0	0	0	0	0	0	0	0	0	0	0	0	0	0	0	0	0	0	0	0	0	0	0	0	0	0	0	0	0	0	0	0	0	0	0	0	0	0	0	0	0	0	0	0
Aquisphaera	0	0	0	0	0	0	0	0	0	0	2.23e-05	0	0	0	0	0	0	0	0	0	0	0	0	0	0	0	0	0	0	0	0	0	0	0	0	0	0	0	0	0	0	0	0	0	0	0	0	0	0
Frisingicoccus	0	0	0	0	0	0	0	0	0	0	0	0	0	0	0	0	0	0	0	0	0	0	0	0	0	0	0	0	0	0	0	0	0	0	0	0	0	0	0	0	0	0	0	0	0	0	0	0	0
Pseudoteredinibacter	0	0	0	0	0	0	0	0	0	0	0	0	0	0	0	0	0	2.23e-05	0	0	0	0	0	0	0	0	0	0	0	0	0	0	0	0	0	0	0	0	0	0	0	0	0	0	0	0	0	0	0
Methanospirillum	0	0	0	0	0	0	0	0	0	0	0	0	0	0	0	0	0	0	0	0	0	0	0	0	0	0	0	0	0	0	0	0	0	0	0	0	0	0	0	0	0	0	0	0	0	0	0	0	0
Cohnella	0	0	0	0	0	0	0	0	0	0	0	0	0	0	0	0	0	0	0	0	0	0	0	0	0	0	0	0	0	0	0	0	0	0	0	0	2.23e-05	0	0	0	0	0	0	0	0	0	0	0	0
Succinivibrio	0	0	0	0	0	0	0	0	0	0	0	0	0	0	0	0	0	0	0	0	0	0	0	0	0	0	0	0	0	0	0	0	0	0	0	0	0	0	0	0	0	0	0	0	0	0	0	0	0
Desulfocarbo	0	0	0	0	0	0	0	0	0	0	0	0	0	0	0	0	0	0	0	0	0	0	0	0	0	0	0	0	0	0	0	0	0	0	0	0	2.23e-05	0	0	0	0	0	0	0	0	0	0	0	0
Candidatus_Paracaedibacter	0	0	0	0	0	0	0	0	0	0	0	0	0	0	0	0	0	0	0	0	0	0	0	0	0	0	0	2.23e-05	0	0	0	0	0	0	0	0	0	0	0	0	0	0	0	0	0	0	0	0	0
Oceanicoccus	0	0	0	0	0	0	0	0	0	0	0	2.23e-05	0	0	0	0	0	0	0	0	0	0	0	0	0	0	0	0	0	0	0	0	0	0	0	0	0	0	0	0	0	0	0	0	0	0	0	0	0
Geothermomicrobium	0	0	0	0	0	0	0	0	0	0	0	0	0	0	0	0	0	0	0	0	0	0	0	0	0	0	0	0	0	0	0	0	0	0	0	0	0	2.23e-05	0	0	0	0	0	0	0	0	0	0	0
Aquimarina	0	0	0	0	0	0	0	0	0	0	0	2.23e-05	0	0	0	0	0	0	0	0	0	0	0	0	0	0	0	0	0	0	0	0	0	0	0	0	0	2.23e-05	0	0	0	0	0	0	0	0	0	0	0
Aliidongia	0	0	0	0	0	0	0	0	0	0	0	0	0	0	0	0	0	0	0	0	0	0	0	0	0	0	0	0	0	0	0	0	0	0	0	0	0	0	0	0	0	0	0	0	0	0	0	0	0
Phaselicystis	0	0	0	0	0	0	0	0	0	0	0	0	0	0	0	0	0	0	0	0	0	0	0	0	0	0	0	0	0	0	0	0	0	0	0	0	0	0	0	0	0	0	0	0	0	0	0	0	0
Magnetococcus	0	0	0	0	0	0	0	0	0	0	0	2.23e-05	0	0	0	0	0	0	0	0	0	0	0	0	0	0	0	0	0	0	0	0	0	0	0	0	0	0	0	0	0	0	0	0	0	0	0	0	0
Psychroflexus	0	0	0	0	0	0	0	0	0	0	0	2.23e-05	0	0	0	0	0	0	0	0	0	0	0	0	0	0	0	0	0	0	0	0	0	0	0	0	0	0	0	0	0	0	0	0	0	0	0	0	0
Oceanospirillum	0	0	0	0	0	0	0	0	0	0	0	0	0	0	0	0	0	0	0	0	0	0	0	0	0	0	0	0	0	0	0	0	0	0	0	0	0	2.23e-05	0	0	0	0	0	0	0	0	0	0	0
Rummeliibacillus	0	0	0	0	0	0	0	0	0	0	0	0	0	0	0	0	0	0	0	0	0	0	0	0	0	0	0	0	0	0	0	0	0	0	0	0	0	0	0	0	0	0	0	0	0	0	0	0	0
Amnipila	0	0	0	0	0	0	0	0	0	0	0	0	0	0	0	0	0	0	0	0	0	0	0	0	0	0	0	0	0	0	0	0	0	0	0	0	0	0	0	0	0	0	0	0	0	0	0	0	0
Salinispora	0	0	0	0	0	0	0	0	0	0	0	0	0	0	0	0	0	0	0	0	0	0	0	0	0	0	0	0	0	0	0	0	0	0	0	0	0	0	0	0	0	0	0	0	0	0	0	0	0
Levilactobacillus	0	0	0	0	0	0	0	0	0	0	0	0	0	0	0	0	0	0	0	0	0	0	0	0	0	0	0	0	0	0	0	0	0	0	0	0	0	0	0	0	0	0	0	0	0	0	0	0	0
unidentified_Subgroup_7	0	0	0	0	0	0	0	0	0	0	0	0	0	0	0	0	0	0	0	0	0	0	0	0	0	0	0	0	0	2.23e-05	0	0	0	0	0	0	0	0	0	0	0	0	0	0	0	0	0	0	0
Risungbinella	0	0	0	0	0	0	0	0	0	0	0	0	0	0	0	0	0	0	0	0	0	0	0	0	0	0	0	0	0	0	0	2.23e-05	0	0	0	0	0	0	0	0	0	0	0	0	0	0	0	0	0
Parvularcula	0	0	0	0	0	0	0	0	0	0	0	0	0	0	0	0	0	0	0	0	0	0	0	0	0	0	0	2.23e-05	0	0	0	0	0	0	0	0	2.23e-05	0	0	0	0	0	0	0	0	0	0	0	0
Pseudoduganella	0	0	0	0	0	0	0	0	0	0	0	0	0	0	0	0	0	0	0	0	0	0	0	0	0	0	0	0	0	0	0	0	0	0	0	0	0	0	0	0	0	0	0	0	0	0	0	0	0
Rhodobaculum	0	0	0	0	0	0	0	0	0	0	0	0	0	0	0	0	0	0	0	0	0	0	0	0	0	0	0	0	0	0	0	0	0	0	0	0	0	0	0	0	0	0	0	0	0	0	0	0	0
Acidithiobacillus	0	0	0	0	0	0	0	0	0	0	0	0	0	0	0	0	0	0	0	0	0	0	0	0	0	0	0	0	0	0	0	0	0	0	0	0	2.23e-05	0	0	0	0	0	0	0	0	0	0	0	0
Desulfallas-Sporotomaculum	0	0	0	0	0	0	0	0	0	0	0	0	0	0	0	0	0	0	0	0	0	0	0	0	0	0	0	0	0	0	0	0	0	0	0	0	0	0	0	0	0	0	0	0	0	0	0	0	0
Parapusillimonas	0	0	0	0	0	0	0	0	0	0	0	0	0	0	0	0	0	0	0	0	0	0	0	0	0	0	0	0	0	0	0	0	0	0	0	0	0	0	0	0	0	0	0	0	0	0	0	0	0
Belnapia	0	0	0	0	0	0	0	0	0	0	0	0	0	0	0	0	0	0	0	0	0	0	0	0	0	0	0	0	0	0	0	0	0	0	0	0	2.23e-05	0	0	0	0	0	0	0	0	0	0	0	0
Chromobacterium	0	0	0	0	0	0	0	0	0	0	0	0	0	0	0	0	0	0	0	0	0	0	0	0	0	0	0	0	0	0	0	0	0	0	0	0	0	0	0	0	0	0	0	0	0	0	0	0	0
Micropruina	0	0	0	0	0	0	0	0	0	0	0	0	0	0	0	0	0	0	0	0	0	0	0	0	0	0	0	0	0	0	0	0	0	0	0	0	0	0	0	0	0	0	0	0	0	0	0	0	0
unidentified_Spongiibacteraceae	0	0	0	0	0	0	0	0	0	0	0	0	0	0	0	0	0	2.23e-05	0	0	0	0	0	0	0	0	0	0	0	0	0	0	0	0	0	0	0	0	0	0	0	0	0	0	0	0	0	0	0
Ferrovibrio	0	0	0	0	0	0	0	0	0	0	0	2.23e-05	0	0	0	0	0	0	0	0	0	0	0	0	0	0	0	0	0	0	0	0	0	0	0	0	0	0	0	0	0	0	0	0	0	0	0	0	0
Solitalea	0	0	0	0	0	0	0	0	0	0	0	0	0	0	0	0	0	0	0	0	0	0	0	0	0	0	0	2.23e-05	0	0	0	0	0	0	0	0	2.23e-05	0	0	0	0	0	0	0	0	0	0	0	0
Wenxinia	0	0	0	0	0	0	0	0	0	0	0	0	0	0	0	0	0	0	0	0	0	0	0	0	0	0	0	0	0	0	0	2.23e-05	0	0	0	0	0	0	0	0	0	0	0	0	0	0	0	0	0
Thermoanaerobaculum	0	0	0	0	0	0	0	0	0	0	0	0	0	0	0	0	0	0	0	0	0	0	0	0	0	0	0	0	0	0	0	0	0	0	0	0	0	0	0	0	0	0	0	0	0	0	0	0	0
unidentified_Clade_II	0	0	0	0	0	0	0	0	0	0	0	0	0	0	0	0	0	0	0	0	0	0	0	0	0	0	0	2.23e-05	0	0	0	0	0	0	0	0	0	0	0	0	0	0	0	0	0	0	0	0	0
Filomicrobium	0	0	0	0	0	0	0	0	0	0	0	2.23e-05	0	0	0	0	0	0	0	0	0	0	0	0	0	0	0	0	0	0	0	0	0	0	0	0	0	0	0	0	0	0	0	0	0	0	0	0	0
Hahella	0	0	0	0	0	0	0	0	0	0	0	0	0	0	0	0	0	2.23e-05	0	0	0	0	0	0	0	0	0	0	0	0	0	0	0	0	0	0	0	0	0	0	0	0	0	0	0	0	0	0	0
Sorangium	0	0	0	0	0	0	0	0	0	0	0	0	0	0	0	0	0	0	0	0	0	0	0	0	0	0	0	0	0	0	0	0	0	0	0	0	0	0	0	0	0	0	0	0	0	0	0	0	0
Labilibacter	0	0	0	0	0	0	0	0	0	0	0	0	0	0	0	0	0	0	0	0	0	0	0	0	0	0	0	2.23e-05	0	0	0	0	0	0	0	0	0	0	0	0	0	0	0	0	0	0	0	0	0
Geminobacterium	0	0	0	0	0	0	0	0	0	0	0	2.23e-05	0	0	0	0	0	0	0	0	0	0	0	0	0	0	0	0	0	0	0	0	0	0	0	0	0	0	0	0	0	0	0	0	0	0	0	0	0
Rivibacter	0	0	0	0	0	0	0	0	0	0	0	0	0	0	0	0	0	0	0	0	0	0	0	0	0	0	0	0	0	0	0	0	0	0	0	0	0	0	0	0	0	0	0	0	0	0	0	0	0
Shinella	0	0	0	0	0	0	0	0	0	0	0	0	0	0	0	0	0	0	0	0	0	0	0	0	0	0	0	0	0	0	0	0	0	0	0	0	0	0	0	0	0	0	0	0	0	0	0	0	0
Actinobaculum	0	0	0	0	0	0	0	0	0	0	0	0	0	0	0	0	0	0	0	0	0	0	0	0	0	0	0	0	0	0	0	0	0	0	0	0	0	0	0	0	0	0	0	0	0	0	0	0	0
Psychrosphaera	0	0	0	0	0	0	0	0	0	0	0	0	0	0	0	0	0	0	0	0	0	0	0	0	0	0	0	0	0	0	0	0	2.23e-05	0	0	0	0	0	0	0	0	0	0	0	0	0	0	0	0
Segetibacter	0	0	0	0	0	0	0	0	0	0	0	0	0	0	0	0	0	0	0	0	0	0	0	0	0	0	0	0	0	0	0	0	0	0	0	0	0	0	2.23e-05	0	0	0	0	0	0	0	0	0	0
Aestuariimicrobium	0	0	0	0	0	0	0	0	0	0	0	0	0	0	0	0	0	0	0	0	0	0	0	0	0	0	0	2.23e-05	0	0	0	0	0	0	0	0	0	0	0	0	0	0	0	0	0	0	0	0	0
Paludibaculum	0	0	0	0	0	0	0	0	2.23e-05	0	0	0	0	0	0	0	0	0	0	0	0	0	0	0	0	0	0	0	0	0	0	0	0	0	0	0	0	0	0	0	0	0	0	0	0	0	0	0	0
unidentified_Anaerolineaceae	0	0	0	0	0	0	0	0	0	0	0	0	0	0	0	0	0	0	0	0	0	0	0	0	0	0	0	0	0	0	0	0	0	0	0	0	0	0	0	0	0	0	0	0	0	0	0	0	0
Eubacterium	0	0	0	0	0	0	0	0	0	0	0	0	0	0	0	0	0	0	0	0	0	0	0	0	0	0	0	0	0	0	0	0	0	0	0	0	0	0	0	0	0	0	0	0	0	0	0	0	0
Thalassospira	0	0	0	0	0	0	0	0	0	0	0	0	0	0	0	0	0	0	0	0	0	0	0	0	0	0	0	0	0	0	0	0	0	0	0	0	0	0	0	0	0	0	0	0	0	0	0	0	0
DEV114	0	0	0	0	0	0	0	0	0	0	0	0	0	0	0	0	0	0	0	0	0	0	0	0	0	0	0	0	0	0	0	0	0	0	0	0	0	0	0	0	0	0	0	0	0	0	0	0	0
Zoogloea	0	0	0	0	0	0	0	0	0	0	0	0	0	0	0	0	0	0	0	0	0	0	0	0	0	0	0	0	0	0	0	0	0	0	0	0	0	0	0	0	0	0	0	0	0	0	0	0	0
[Anaerorhabdus]_furcosa_group	0	0	0	0	0	0	0	0	0	0	0	0	0	0	0	0	0	0	0	0	0	0	0	0	0	0	0	0	0	0	0	0	0	0	0	0	0	0	0	0	0	0	0	0	0	0	0	0	0
Others	0.139328	0.00245492	0.00388324	0.00408409	0.00272273	0.000156222	0.00249955	0.00379396	0.00354847	0.00586949	0.0494778	0.0699875	0.0283208	0.00167381	0.000290127	0.00165149	0.00419568	0.150955	0.023835	0.000312444	0.0108463	0.000848063	0.0915462	0.0869488	0.232726	0.0127433	0.0311775	0.149795	0.00843599	0.00388324	0.142542	0.154615	0.0228084	0.00798965	0.00979736	0.0368461	0.148188	0.100942	0.0100205	0.000290127	0.000312444	0.051464	0.00508838	0.000736476	0.005624	0.000669523	0.00196393	0.000602571	0.064542
[truncated: 65 more columns]
